# Supplementary material for: Ethyl 2-(4-chloro­phenyl)-3-(3,5-di­fluoro­phenoxy)acrylate
Source: Acta Crystallogr Sect E Struct Rep Online. 2008 Nov 20;64(Pt 12):o2372. doi: 10.1107/S1600536808036957 (PMC2960089; doi:10.1107/S1600536808036957)
Supplement: Supplementary file 2 [file e-64-o2372-Isup2.hkl]

# 
# h,k,l, Fc-squared, Fo-squared, sigma(Fo-squared) and status flag 
# 
data_I
_shelx_title ' X in P2(1)/c' 
_shelx_refln_list_code          4 
_shelx_F_calc_maximum      163.18 
_exptl_crystal_F_000       696.00 
_reflns_d_resolution_high  0.8103 
 
loop_ 
 _symmetry_equiv_pos_as_xyz 
 'x, y, z' 
 '-x, y+1/2, -z+1/2' 
 '-x, -y, -z' 
 'x, -y-1/2, z-1/2' 
 
_cell_length_a     9.4999 
_cell_length_b     7.6771 
_cell_length_c    21.5638 
_cell_angle_alpha  90.000 
_cell_angle_beta   91.399 
_cell_angle_gamma  90.000 
 
_shelx_F_squared_multiplier     1.000 
 
loop_ 
 _refln_index_h 
 _refln_index_k 
 _refln_index_l 
 _refln_F_squared_calc 
 _refln_F_squared_meas 
 _refln_F_squared_sigma 
 _refln_observed_status 
   1   0   0     3619.67     3394.35     52.21 o 
   2   0   0    16623.84    15854.63    160.01 o 
   3   0   0     3668.57     3466.86     22.32 o 
   4   0   0      754.27      660.01     11.62 o 
   5   0   0     3920.79     4139.29     32.65 o 
   6   0   0      160.61      145.39      8.07 o 
   7   0   0      312.49      330.77     12.47 o 
   8   0   0        0.72       -1.65      4.83 o 
   9   0   0       63.86       62.97      8.99 o 
  10   0   0       64.93       70.31      8.93 o 
  11   0   0        1.02       10.94      5.20 o 
   1   1   0       51.75       38.03      1.90 o 
   2   1   0    10811.50    11011.19    144.96 o 
   3   1   0     1522.96     1612.83     15.96 o 
   4   1   0      269.01      205.80      7.03 o 
   5   1   0      291.49      278.31      9.35 o 
   6   1   0      751.85      643.14     15.71 o 
   7   1   0        5.53        5.07      4.10 o 
   8   1   0        8.99       19.99      5.07 o 
   9   1   0       19.46       19.75      6.91 o 
  10   1   0        4.81       14.18      6.42 o 
  11   1   0       24.33       16.87      6.97 o 
   0   2   0    15977.96     7677.86    125.22 o 
   1   2   0     6280.77     6639.51    121.55 o 
   2   2   0     1009.69     1313.61     14.49 o 
   3   2   0      878.91      781.56     12.72 o 
   4   2   0       35.93       32.71      3.91 o 
   5   2   0     1372.54     1399.20     20.36 o 
   6   2   0      114.02      103.94      7.40 o 
   7   2   0       36.28       33.63      6.11 o 
   8   2   0      390.88      383.23     14.92 o 
   9   2   0      137.03      132.13     10.64 o 
  10   2   0        9.94        1.16      7.09 o 
  11   2   0       82.85       62.67     10.39 o 
   1   3   0       48.95       56.13      4.22 o 
   2   3   0      414.49      531.80     11.13 o 
   3   3   0      624.51      720.48     13.94 o 
   4   3   0      406.42      413.31     11.49 o 
   5   3   0       98.59       74.90      6.79 o 
   6   3   0     1034.32      993.78     20.91 o 
   7   3   0      317.32      328.20     13.63 o 
   8   3   0       19.74       27.51      6.42 o 
   9   3   0      109.96      127.36     10.58 o 
  10   3   0      234.08      254.16     14.92 o 
  11   3   0      204.09      211.36     15.84 o 
   0   4   0      817.09      828.46     14.61 o 
   1   4   0        6.83        4.65      3.67 o 
   2   4   0     1624.55     1893.83     23.29 o 
   3   4   0      351.24      371.92     11.98 o 
   4   4   0      170.56      181.89      9.23 o 
   5   4   0        2.46        3.24      4.16 o 
   6   4   0      208.35      213.87     11.62 o 
   7   4   0       66.03       74.59      8.62 o 
   8   4   0       63.96       45.00      7.76 o 
   9   4   0        2.10       -5.26      7.34 o 
  10   4   0        0.00        5.26      6.48 o 
   1   5   0      186.07      184.40      8.80 o 
   2   5   0      421.88      535.47     14.73 o 
   3   5   0       11.07       13.94      5.26 o 
   4   5   0        4.99       10.21      5.01 o 
   5   5   0      136.61      150.59     10.09 o 
   6   5   0      132.85      144.17      9.48 o 
   7   5   0      204.80      245.42     13.63 o 
   8   5   0        6.12        0.55      6.73 o 
   9   5   0       42.81       58.51      9.54 o 
   0   6   0      128.88      105.90      8.44 o 
   1   6   0       91.45      112.44      8.38 o 
   2   6   0       56.82       -9.17      6.11 o 
   3   6   0      387.72      370.08     14.92 o 
   4   6   0      193.38      184.16     11.92 o 
   5   6   0      368.75      366.54     16.94 o 
   6   6   0        1.77       -5.26      6.48 o 
   7   6   0        5.49        6.36      6.30 o 
   8   6   0        1.36       12.11      6.24 o 
   9   6   0       11.96        4.22      7.89 o 
   1   7   0        0.43        7.03      5.07 o 
   2   7   0       30.96       24.95      7.40 o 
   3   7   0        0.42        3.00      6.24 o 
   4   7   0       43.06       37.97      8.87 o 
   5   7   0      444.68      401.02     17.67 o 
   6   7   0       35.16       26.60      8.44 o 
   7   7   0        0.79       10.46      6.54 o 
   0   8   0       55.89       28.86      8.87 o 
   1   8   0        0.94        7.83      6.73 o 
   2   8   0        1.97        0.55      6.85 o 
   3   8   0       10.78        3.55      7.21 o 
   4   8   0        0.82        8.62      8.32 o 
   5   8   0        6.72        5.20      8.01 o 
   6   8   0        1.27        6.91      7.89 o 
   1   9   0        0.91       -7.89      7.58 o 
   2   9   0       11.73        7.40      7.83 o 
   3   9   0        7.48       11.01      7.09 o 
 -11   1   1       14.98        5.20      8.13 o 
 -10   1   1       55.34       58.51      9.05 o 
  -9   1   1      768.91      774.04     22.56 o 
  -8   1   1        0.02       13.21      5.75 o 
  -7   1   1        9.28        9.42      5.14 o 
  -6   1   1      130.51      111.89      7.46 o 
  -5   1   1      404.66      416.55     11.43 o 
  -4   1   1      100.39       95.44      5.07 o 
  -3   1   1     1383.56     1499.96     15.47 o 
  -2   1   1     1158.22     1259.13     11.98 o 
  -1   1   1     3517.99     3699.87     70.13 o 
   0   1   1        0.15       12.51      0.86 o 
   1   1   1      982.85     1048.32      9.05 o 
   2   1   1     1807.70     2093.58     15.47 o 
   3   1   1        6.69       12.47      2.14 o 
   4   1   1       82.88       81.32      4.89 o 
   5   1   1      249.79      231.36      8.74 o 
   6   1   1      185.21      187.15      8.62 o 
   7   1   1       35.46       48.36      5.93 o 
   8   1   1      447.18      431.65     15.41 o 
   9   1   1       24.11       13.39      6.36 o 
  10   1   1       25.16       35.89      8.19 o 
  11   1   1       16.92       -3.91      7.95 o 
 -11   2   1       34.96       30.63      8.56 o 
 -10   2   1       23.65       35.77      6.91 o 
  -9   2   1        3.70       -6.11      6.54 o 
  -8   2   1       43.89       46.16      7.58 o 
  -7   2   1      586.22      566.10     16.69 o 
  -6   2   1      422.35      492.24     14.00 o 
  -5   2   1        9.96        9.84      4.16 o 
  -4   2   1      369.35      315.42      9.35 o 
  -3   2   1       56.94      127.78      5.38 o 
  -2   2   1       94.19       59.55      3.55 o 
  -1   2   1    19975.08    19426.54    207.45 o 
   0   2   1     3238.79     3666.17    194.49 o 
   1   2   1    18256.22    17431.03    197.48 o 
   2   2   1     1720.78     2077.62     18.04 o 
   3   2   1      107.00      127.85      5.62 o 
   4   2   1        1.08        1.59      2.51 o 
   5   2   1      142.16      152.06      7.76 o 
   6   2   1       34.87       38.82      5.26 o 
   7   2   1       26.09       32.59      6.54 o 
   8   2   1        4.10       -4.89      5.56 o 
   9   2   1        8.78        4.10      6.18 o 
  10   2   1        0.12        2.32      6.24 o 
  11   2   1        9.88       21.40      6.42 o 
 -11   3   1        1.86        8.32      8.50 o 
 -10   3   1       74.79       89.82     10.58 o 
  -9   3   1       25.34       18.95      6.48 o 
  -8   3   1      481.78      478.18     17.73 o 
  -7   3   1      517.38      461.18     16.57 o 
  -6   3   1      550.48      541.34     15.59 o 
  -5   3   1        5.30        2.14      3.97 o 
  -4   3   1        1.10       -2.38      3.12 o 
  -3   3   1       33.94       61.87      5.20 o 
  -2   3   1      732.24        6.24      2.87 o 
  -1   3   1     1543.09     1751.68     18.46 o 
   0   3   1       13.43       22.63      2.14 o 
   1   3   1       60.60       86.27      4.65 o 
   2   3   1      119.40      137.57      6.18 o 
   3   3   1     1901.43     2080.68     22.56 o 
   4   3   1        0.93       10.70      4.40 o 
   5   3   1       25.64       18.34      4.77 o 
   6   3   1       20.47       24.88      4.65 o 
   7   3   1       59.22       70.19      7.28 o 
   8   3   1       83.57       82.42      8.80 o 
   9   3   1        4.01        7.58      5.69 o 
  10   3   1       31.05       41.33      7.58 o 
  11   3   1       66.21      104.55     11.19 o 
 -10   4   1        1.19       -2.63      7.58 o 
  -9   4   1       20.70       16.32      7.21 o 
  -8   4   1       40.32       36.75      7.46 o 
  -7   4   1       11.09        5.01      6.11 o 
  -6   4   1        7.13       19.44      5.62 o 
  -5   4   1      158.16      173.58      9.48 o 
  -4   4   1       21.19       29.90      5.32 o 
  -3   4   1     1477.73     1776.75     23.42 o 
  -2   4   1     1863.04     2157.90     24.58 o 
  -1   4   1     1402.65     1775.34     21.89 o 
   0   4   1      229.29      266.56     17.30 o 
   1   4   1      291.90      269.75      9.35 o 
   2   4   1       78.38       73.86      6.79 o 
   3   4   1      186.58      181.53      8.50 o 
   4   4   1       74.24       84.80      6.85 o 
   5   4   1       32.45       33.75      5.62 o 
   6   4   1      760.30      776.91     19.75 o 
   7   4   1       21.44       13.33      5.62 o 
   8   4   1       18.49       20.24      6.79 o 
   9   4   1        3.23        1.77      6.36 o 
  10   4   1        0.40        1.35      7.28 o 
  -9   5   1        0.73        4.46      5.87 o 
  -8   5   1       17.31       15.41      7.83 o 
  -7   5   1        4.38        8.74      5.87 o 
  -6   5   1      914.14      924.39     23.60 o 
  -5   5   1      132.02      135.30      9.78 o 
  -4   5   1      382.41      398.33     13.88 o 
  -3   5   1      187.57      198.95     10.70 o 
  -2   5   1        1.77       -1.65      4.95 o 
  -1   5   1      332.68      376.57     12.11 o 
   0   5   1       89.68       93.87     11.10 o 
   1   5   1       76.52       57.96      6.18 o 
   2   5   1        9.46       20.60      4.77 o 
   3   5   1       31.46       24.46      6.18 o 
   4   5   1        7.23        5.69      4.89 o 
   5   5   1      426.17      407.69     15.16 o 
   6   5   1       15.54       12.04      6.54 o 
   7   5   1      134.71      159.76     10.70 o 
   8   5   1        3.11       -5.75      6.79 o 
   9   5   1        0.07      -10.27      6.85 o 
  -9   6   1        1.36      -12.29      8.19 o 
  -8   6   1        2.85       -7.64      7.46 o 
  -7   6   1       13.38       15.04      7.52 o 
  -6   6   1        0.02       -3.67      6.85 o 
  -5   6   1       38.42       45.55      8.50 o 
  -4   6   1       53.67       52.46      8.25 o 
  -3   6   1       27.80        9.66      6.24 o 
  -2   6   1        0.00        1.59      4.95 o 
  -1   6   1      115.32      133.53      8.74 o 
   0   6   1       72.62       72.99      5.01 o 
   1   6   1      207.24      234.35     10.94 o 
   2   6   1      145.51      142.40     10.15 o 
   3   6   1      716.86      697.62     19.32 o 
   4   6   1      159.84      164.04     11.80 o 
   5   6   1        0.03        3.42      5.99 o 
   6   6   1       18.25       14.80      6.66 o 
   7   6   1        1.91       -0.55      6.30 o 
   8   6   1       16.04       17.85      7.76 o 
   9   6   1        6.30       12.66      7.28 o 
  -7   7   1        5.49       -1.28      7.76 o 
  -6   7   1        9.49       -1.22      8.07 o 
  -5   7   1        0.99       -1.10      8.13 o 
  -4   7   1       48.63       72.27      9.23 o 
  -3   7   1        0.36        6.48      5.87 o 
  -2   7   1        0.42        3.36      5.69 o 
  -1   7   1       47.29       28.61      7.83 o 
   0   7   1       85.09       97.18      6.44 o 
   1   7   1        3.05        1.90      6.05 o 
   2   7   1        3.04       16.39      5.50 o 
   3   7   1        7.22        5.50      6.91 o 
   4   7   1       16.49       -3.18      6.97 o 
   5   7   1        6.20       12.96      7.28 o 
   6   7   1       42.56       32.71      8.93 o 
   7   7   1        2.37        3.30      7.52 o 
  -6   8   1        1.79       -3.49      7.83 o 
  -5   8   1       33.91       -5.87      8.68 o 
  -4   8   1      201.60      179.45     14.18 o 
  -3   8   1       18.25       31.24      8.44 o 
  -2   8   1        1.39        9.11      6.18 o 
  -1   8   1        6.55        5.56      6.97 o 
   0   8   1        6.86        6.58      5.29 o 
   1   8   1        0.13       -1.71      6.36 o 
   2   8   1        7.02        4.59      6.79 o 
   3   8   1       26.07       24.82      8.68 o 
   4   8   1      232.25      180.98     14.49 o 
   5   8   1       36.05       36.50      8.93 o 
   6   8   1        6.83        8.99      7.21 o 
  -3   9   1       40.26       49.65     10.27 o 
  -2   9   1       12.18       16.08      8.38 o 
  -1   9   1        4.92        1.35      8.32 o 
   0   9   1        1.51        5.54      5.25 o 
   1   9   1        1.04      -12.01      8.01 o 
   2   9   1        2.04        5.38      8.25 o 
   3   9   1       12.98       15.90      8.07 o 
 -11   0   2       79.69       94.10     10.88 o 
 -10   0   2      253.22      250.43     14.31 o 
  -9   0   2        0.01        0.00      6.54 o 
  -8   0   2     1371.22     1429.35     26.60 o 
  -7   0   2      862.47      788.47     18.83 o 
  -6   0   2      189.72      173.82      8.56 o 
  -5   0   2      366.22      429.21     11.19 o 
  -4   0   2       22.10       55.15      3.85 o 
  -3   0   2     1298.83     1323.45     14.12 o 
  -2   0   2       17.48       39.68      2.20 o 
  -1   0   2     6482.10     5211.20     74.16 o 
   0   0   2       64.32       83.34      1.38 o 
   1   0   2     1991.98     1941.22     45.86 o 
   2   0   2     7886.27     7191.61    113.42 o 
   3   0   2     3653.38     3731.72     23.72 o 
   4   0   2       38.92       54.17      3.97 o 
   5   0   2     7980.32     8192.36     46.22 o 
   6   0   2      255.89      253.98     10.21 o 
   7   0   2       48.04       46.47      5.69 o 
   8   0   2        9.93        1.28      4.83 o 
   9   0   2       48.26       50.75      7.58 o 
  10   0   2       40.60       47.08      7.46 o 
  11   0   2       11.17       11.01      6.73 o 
 -11   1   2       34.96       18.22      8.38 o 
 -10   1   2      361.18      290.60     15.65 o 
  -9   1   2      799.81      748.67     21.58 o 
  -8   1   2     2070.26     2068.69     31.79 o 
  -7   1   2     1635.90     1583.05     25.43 o 
  -6   1   2        0.08        7.03      3.42 o 
  -5   1   2      537.55      510.77     12.59 o 
  -4   1   2     2935.60     2718.80     24.03 o 
  -3   1   2     3191.98     2998.28     22.07 o 
  -2   1   2     6840.07     6140.11    111.89 o 
  -1   1   2     1182.75       -0.49      1.04 o 
   0   1   2      708.70      831.86     20.21 o 
   1   1   2     1709.39     2108.13     13.45 o 
   2   1   2      241.70      295.19      6.11 o 
   3   1   2     3350.36     3691.80     24.76 o 
   4   1   2       75.36       74.78      4.65 o 
   5   1   2        1.26        4.59      2.93 o 
   6   1   2       52.68       42.00      5.44 o 
   7   1   2        1.93        2.93      3.42 o 
   8   1   2        6.18       10.76      4.83 o 
   9   1   2       13.75       18.95      6.11 o 
  10   1   2       14.92       32.10      7.70 o 
  11   1   2       10.39       19.63      7.15 o 
 -11   2   2       40.08       47.38      8.50 o 
 -10   2   2        2.43       -1.77      6.36 o 
  -9   2   2       10.93       14.37      5.87 o 
  -8   2   2      230.32      246.03     12.90 o 
  -7   2   2      131.37      142.76      9.78 o 
  -6   2   2      322.92      302.59     11.49 o 
  -5   2   2      402.08      406.52     11.86 o 
  -4   2   2      188.42      161.90      7.15 o 
  -3   2   2     1803.64     1966.35     19.63 o 
  -2   2   2      228.30      255.57      6.85 o 
  -1   2   2    26628.62    23134.78    230.38 o 
   0   2   2    10864.47     9629.82    813.29 o 
   1   2   2     9424.15     9339.42    147.41 o 
   2   2   2     4428.70     4645.65     27.39 o 
   3   2   2     1218.89     1328.22     16.32 o 
   4   2   2      225.01      279.66      9.23 o 
   5   2   2     1707.40     1759.08     22.74 o 
   6   2   2      904.03      913.44     19.50 o 
   7   2   2      799.10      861.84     20.05 o 
   8   2   2        2.87        3.12      4.40 o 
   9   2   2        4.13        7.76      5.44 o 
  10   2   2       16.70       24.21      6.79 o 
  11   2   2        4.40        4.71      6.60 o 
 -11   3   2        0.09        0.00      7.64 o 
 -10   3   2       28.24       30.20      8.32 o 
  -9   3   2       65.59       62.49      8.25 o 
  -8   3   2       53.97       50.99      8.38 o 
  -7   3   2      656.31      616.91     18.71 o 
  -6   3   2      236.60      212.22     10.58 o 
  -5   3   2      111.33      119.16      7.46 o 
  -4   3   2      134.91       85.84      6.48 o 
  -3   3   2      178.24      260.03      8.74 o 
  -2   3   2     1876.43     2175.75     21.83 o 
  -1   3   2       32.47       52.34      3.97 o 
   0   3   2      442.46      653.60     33.84 o 
   1   3   2       36.91       50.93      3.97 o 
   2   3   2     1149.97     1160.76     16.57 o 
   3   3   2     1407.95     1769.53     21.15 o 
   4   3   2     1425.39     1599.87     21.52 o 
   5   3   2        1.29        4.40      3.49 o 
   6   3   2       35.04       52.70      5.20 o 
   7   3   2      180.73      177.86     10.58 o 
   8   3   2      248.29      255.02     12.84 o 
   9   3   2       12.77       23.48      6.97 o 
  10   3   2        2.46      -10.91      7.28 o 
  11   3   2        3.57       -1.41      7.40 o 
 -10   4   2       49.90       55.88      8.68 o 
  -9   4   2        0.85       -1.77      6.48 o 
  -8   4   2      166.39      163.92     11.56 o 
  -7   4   2      123.94      127.23     10.33 o 
  -6   4   2       96.01       95.50      9.11 o 
  -5   4   2      129.62      132.80      8.87 o 
  -4   4   2      134.48      155.91      8.44 o 
  -3   4   2       21.50       43.10      5.14 o 
  -2   4   2      565.68      643.02     14.37 o 
  -1   4   2       15.45       18.34      3.36 o 
   0   4   2      353.36      426.48     17.21 o 
   1   4   2     2127.71     2336.37     25.25 o 
   2   4   2     7033.48     7577.17     46.16 o 
   3   4   2     1128.13     1217.56     19.57 o 
   4   4   2      105.04      148.08      8.32 o 
   5   4   2       78.91       78.93      6.97 o 
   6   4   2      732.79      776.24     19.69 o 
   7   4   2       58.86       51.30      7.21 o 
   8   4   2       24.03       24.52      6.97 o 
   9   4   2        0.06        3.55      6.30 o 
  10   4   2       17.62       12.53      6.91 o 
  -9   5   2        0.33       -9.54      6.54 o 
  -8   5   2        4.00       14.31      6.91 o 
  -7   5   2        0.03        1.53      6.48 o 
  -6   5   2      657.28      635.07     19.93 o 
  -5   5   2      102.57      110.79      9.42 o 
  -4   5   2      171.16      178.90     10.33 o 
  -3   5   2       49.26       54.72      6.60 o 
  -2   5   2      241.46       16.08      4.34 o 
  -1   5   2      225.25      263.27     11.01 o 
   0   5   2        0.68       -0.93      2.85 o 
   1   5   2       11.72       13.57      4.71 o 
   2   5   2      105.06      105.83      7.40 o 
   3   5   2      248.65      277.82     11.25 o 
   4   5   2      811.78      870.03     20.54 o 
   5   5   2       87.80      103.39      8.74 o 
   6   5   2       19.14        6.05      6.36 o 
   7   5   2        7.70        6.18      5.93 o 
   8   5   2        3.49        8.07      6.18 o 
   9   5   2        7.37        8.32      7.58 o 
  -9   6   2        9.40        4.89      8.25 o 
  -8   6   2       22.44       31.85      6.66 o 
  -7   6   2       10.19       25.50      5.93 o 
  -6   6   2       12.17        8.50      7.15 o 
  -5   6   2        3.65        0.00      6.85 o 
  -4   6   2      321.38      332.85     14.49 o 
  -3   6   2      359.99      362.14     14.43 o 
  -2   6   2      107.46        5.62      4.65 o 
  -1   6   2        8.77        7.03      5.38 o 
   0   6   2       49.35       59.11      4.88 o 
   1   6   2      235.34      283.51     11.92 o 
   2   6   2        0.00       15.71      4.71 o 
   3   6   2        5.29       19.08      6.18 o 
   4   6   2        6.61        6.79      5.56 o 
   5   6   2       72.21       63.46      9.23 o 
   6   6   2       51.96       57.41      8.56 o 
   7   6   2       10.48        6.97      7.40 o 
   8   6   2       29.49       39.07      8.50 o 
  -7   7   2        0.43        3.30      7.52 o 
  -6   7   2       22.67       33.32      7.76 o 
  -5   7   2      169.16      151.26     11.80 o 
  -4   7   2       34.81       26.47      9.29 o 
  -3   7   2        0.89        6.05      6.42 o 
  -2   7   2        1.36        4.83      6.24 o 
  -1   7   2       84.77       89.94      9.29 o 
   0   7   2        0.12        2.62     11.22 o 
   1   7   2       33.41       47.20      6.91 o 
   2   7   2       33.09       37.23      6.91 o 
   3   7   2        3.93        1.53      6.60 o 
   4   7   2      119.43      104.12     11.31 o 
   5   7   2        2.22        6.24      7.03 o 
   6   7   2       78.04       71.23     10.58 o 
   7   7   2        0.03        9.23      6.54 o 
  -6   8   2        1.03       -4.16      7.58 o 
  -5   8   2       12.26       -3.91      8.01 o 
  -4   8   2       13.24       19.20      9.84 o 
  -3   8   2       17.05       21.28      8.93 o 
  -2   8   2       25.59       31.49      8.19 o 
  -1   8   2       12.87       20.79      7.03 o 
   0   8   2        0.01        4.71      4.41 o 
   1   8   2        9.75       17.43      6.91 o 
   2   8   2        0.22       -9.78      7.46 o 
   3   8   2       10.49       11.25      7.70 o 
   4   8   2        5.33        8.07      8.74 o 
   5   8   2       42.06       24.88      9.78 o 
   6   8   2       20.68       15.29      8.99 o 
  -3   9   2       22.14        6.24     10.39 o 
  -2   9   2        1.52       -4.04      8.07 o 
  -1   9   2        2.72        9.23      7.09 o 
   0   9   2        1.15        4.78      5.00 o 
   1   9   2       29.70       35.09      8.99 o 
   2   9   2        4.32        7.40      7.70 o 
   3   9   2       26.41       51.24      9.66 o 
 -11   1   3        3.32       -1.96      7.40 o 
 -10   1   3        0.11       -7.46      6.73 o 
  -9   1   3      478.11      500.01     18.65 o 
  -8   1   3      321.14      324.53     14.31 o 
  -7   1   3      117.86      108.10      8.32 o 
  -6   1   3      106.80      114.09      7.46 o 
  -5   1   3       72.86       72.70      5.62 o 
  -4   1   3      190.67      170.28      6.73 o 
  -3   1   3      683.90      731.61     11.49 o 
  -2   1   3     2635.30     2837.17     19.08 o 
  -1   1   3     1549.91     1856.05     13.39 o 
   0   1   3      730.02      819.59     11.86 o 
   1   1   3       73.99      104.73      3.36 o 
   2   1   3      252.67      259.48      5.99 o 
   3   1   3      218.93      258.56      7.03 o 
   4   1   3      400.11      385.68     10.15 o 
   5   1   3     1287.25     1539.34     20.79 o 
   6   1   3        3.63       10.03      3.18 o 
   7   1   3       21.89       25.25      4.52 o 
   8   1   3       33.07       30.02      6.24 o 
   9   1   3      143.30      146.43     10.70 o 
  10   1   3       52.69       65.85      8.25 o 
  11   1   3        6.50        1.96      6.97 o 
 -11   2   3       10.93       15.41      7.34 o 
 -10   2   3       10.30        4.16      7.40 o 
  -9   2   3        1.89       -1.53      6.24 o 
  -8   2   3      212.29      202.93     11.92 o 
  -7   2   3        0.49       -0.37      5.38 o 
  -6   2   3      142.72      148.57      8.19 o 
  -5   2   3       22.34       17.36      4.34 o 
  -4   2   3      189.54      219.80      8.19 o 
  -3   2   3      540.21      626.81     11.86 o 
  -2   2   3       67.60       49.03      3.97 o 
  -1   2   3     6236.10     6916.42    130.54 o 
   0   2   3      527.03      583.44     25.43 o 
   1   2   3       15.37       20.12      2.69 o 
   2   2   3     1932.59     2231.88     19.44 o 
   3   2   3      976.97     1203.37     15.90 o 
   4   2   3     2641.22     2933.77     27.27 o 
   5   2   3      564.01      624.74     14.67 o 
   6   2   3      204.76      224.88     10.21 o 
   7   2   3       66.55       62.97      7.46 o 
   8   2   3       35.64       26.29      6.36 o 
   9   2   3        6.57        7.28      5.44 o 
  10   2   3        2.33       -6.54      5.87 o 
  11   2   3        0.09        2.02      6.73 o 
 -11   3   3       28.50       17.49      7.89 o 
 -10   3   3       79.69       95.38      9.54 o 
  -9   3   3       87.91       76.49      9.66 o 
  -8   3   3        5.99        9.60      5.81 o 
  -7   3   3     1473.45     1536.16     27.33 o 
  -6   3   3      163.92      162.57      9.66 o 
  -5   3   3       61.55       64.44      5.93 o 
  -4   3   3      298.10      262.48      9.72 o 
  -3   3   3       16.09        8.32      3.00 o 
  -2   3   3      454.38        2.51      3.36 o 
  -1   3   3      257.32      343.79      8.99 o 
   0   3   3      189.98      194.72     13.05 o 
   1   3   3      358.66      425.48      9.72 o 
   2   3   3       45.31       56.80      4.65 o 
   3   3   3      293.09      355.41     10.46 o 
   4   3   3      641.47      662.09     15.16 o 
   5   3   3       96.51       79.18      6.11 o 
   6   3   3       36.65       38.27      5.44 o 
   7   3   3        5.34        2.14      4.83 o 
   8   3   3       68.31       61.94      8.44 o 
   9   3   3        0.01       -4.95      4.77 o 
  10   3   3        0.44       -6.85      6.73 o 
 -10   4   3       42.95       62.06      9.42 o 
  -9   4   3       24.65       34.12      7.28 o 
  -8   4   3       64.62       76.73      8.93 o 
  -7   4   3       40.69       53.68      7.40 o 
  -6   4   3       29.33       44.69      6.73 o 
  -5   4   3        7.41       14.55      5.07 o 
  -4   4   3        9.59       13.27      4.77 o 
  -3   4   3        7.60       10.52      4.10 o 
  -2   4   3     3723.15     4155.00     34.73 o 
  -1   4   3       20.38       28.06      4.52 o 
   0   4   3       82.23       99.81      4.22 o 
   1   4   3      123.18      120.14      7.03 o 
   2   4   3      390.28      360.55     11.62 o 
   3   4   3       33.19       43.23      5.26 o 
   4   4   3       81.86       93.48      6.73 o 
   5   4   3       10.94        6.60      4.77 o 
   6   4   3       74.46       92.99      8.07 o 
   7   4   3      250.09      211.85     12.59 o 
   8   4   3        0.21        7.40      4.89 o 
   9   4   3        5.38        7.09      5.81 o 
  10   4   3        9.07       -5.99      8.25 o 
  -9   5   3        0.30        2.57      6.24 o 
  -8   5   3        6.52       13.21      6.60 o 
  -7   5   3      162.46      132.43     10.88 o 
  -6   5   3       67.37       60.10      9.11 o 
  -5   5   3       68.58       62.42      7.58 o 
  -4   5   3       19.91       20.73      5.62 o 
  -3   5   3        1.79        7.46      4.65 o 
  -2   5   3        2.27        5.69      3.97 o 
  -1   5   3      970.76     1111.66     20.36 o 
   0   5   3       58.28       53.33      6.66 o 
   1   5   3       36.80       34.97      5.20 o 
   2   5   3        6.50        4.71      4.22 o 
   3   5   3       13.14       17.12      4.77 o 
   4   5   3       50.19       60.77      6.79 o 
   5   5   3       43.57       36.93      6.73 o 
   6   5   3       26.68       20.67      6.36 o 
   7   5   3      108.22      102.17      9.78 o 
   8   5   3        9.75        8.13      6.85 o 
   9   5   3        8.42       13.57      7.52 o 
  -9   6   3        5.98        3.55      8.44 o 
  -8   6   3        5.93       -8.99      8.07 o 
  -7   6   3        0.05        4.10      6.85 o 
  -6   6   3        1.48       -9.05      6.79 o 
  -5   6   3       79.19       80.28      8.68 o 
  -4   6   3       35.27       38.15      6.66 o 
  -3   6   3      127.74      142.64      9.97 o 
  -2   6   3        0.16       -0.79      5.44 o 
  -1   6   3       42.26       45.61      6.73 o 
   0   6   3       34.86       52.57      7.37 o 
   1   6   3       28.14       35.89      6.42 o 
   2   6   3      182.94      201.46     11.19 o 
   3   6   3      263.15      277.27     12.53 o 
   4   6   3        8.06        8.68      5.93 o 
   5   6   3      147.20      132.06     10.82 o 
   6   6   3       61.00       63.77      9.11 o 
   7   6   3       18.91        1.16      7.52 o 
   8   6   3        0.00        7.09      7.03 o 
  -7   7   3        4.81        3.30      7.21 o 
  -6   7   3       34.93       45.12      8.38 o 
  -5   7   3      202.95      209.47     14.25 o 
  -4   7   3      206.08      243.03     14.00 o 
  -3   7   3       46.86       71.29      8.38 o 
  -2   7   3        1.13       -8.25      6.54 o 
  -1   7   3       18.09       23.72      5.38 o 
   0   7   3       68.07       62.24      5.71 o 
   1   7   3       46.27       45.67      7.70 o 
   2   7   3       59.48       51.73      8.01 o 
   3   7   3       10.96       10.64      6.79 o 
   4   7   3       37.41       65.85      8.38 o 
   5   7   3       33.52       31.37      8.19 o 
   6   7   3        4.45        7.34      6.91 o 
   7   7   3        1.22        5.32      7.15 o 
  -6   8   3        0.32       11.86      7.76 o 
  -5   8   3        9.61       -4.59      7.64 o 
  -4   8   3       34.97        3.73      7.34 o 
  -3   8   3       53.37       51.17      8.93 o 
  -2   8   3        6.55       -2.87      7.09 o 
  -1   8   3       13.65        8.50      7.89 o 
   0   8   3       57.72       47.58      6.15 o 
   1   8   3       20.90       33.99      7.70 o 
   2   8   3        7.61       23.11      6.60 o 
   3   8   3        3.24       -5.38      7.95 o 
   4   8   3       12.37        6.85      8.38 o 
   5   8   3        9.95       23.72      9.42 o 
   6   8   3        0.20        5.62      7.95 o 
  -3   9   3       10.95       18.77      8.07 o 
  -2   9   3        4.76        0.00      7.58 o 
  -1   9   3        2.29       12.66      7.64 o 
   0   9   3        4.90       12.04      8.93 o 
   1   9   3        6.27        0.67      8.01 o 
   2   9   3        0.42       21.70      6.91 o 
   3   9   3        0.02       -9.05      9.17 o 
 -11   0   4       63.12       89.94     10.21 o 
 -10   0   4        0.07       -9.72      7.03 o 
  -9   0   4      271.56      288.40     14.86 o 
  -8   0   4       29.14       32.65      7.03 o 
  -7   0   4       40.12       32.65      5.38 o 
  -6   0   4      479.09      505.94     14.12 o 
  -5   0   4     1673.55     1640.89     21.09 o 
  -4   0   4      645.72      565.00     11.62 o 
  -3   0   4      186.99      166.73      5.50 o 
  -2   0   4     4705.62     4119.72     93.91 o 
  -1   0   4     3079.03     2868.48     68.29 o 
   0   0   4     4463.77     3893.26     61.69 o 
   1   0   4     4193.69     4057.72     82.17 o 
   2   0   4     1319.22     1330.67     13.08 o 
   3   0   4       80.30       61.69      3.79 o 
   4   0   4    11512.16    12338.86    215.03 o 
   5   0   4      258.14      368.07     10.88 o 
   6   0   4        0.10        4.10      3.42 o 
   7   0   4      526.93      518.23     15.65 o 
   8   0   4      406.22      463.57     15.71 o 
   9   0   4       58.57       59.43      7.76 o 
  10   0   4        0.99       -4.04      5.62 o 
  11   0   4        0.73       -3.97      6.85 o 
 -11   1   4        2.87       -4.59      7.15 o 
 -10   1   4       22.22       18.46      7.40 o 
  -9   1   4       12.04       10.58      6.60 o 
  -8   1   4      265.81      268.53     14.12 o 
  -7   1   4      450.08      435.99     14.31 o 
  -6   1   4        1.55        4.40      3.30 o 
  -5   1   4       25.14       69.52      5.50 o 
  -4   1   4     1818.06     2122.01     21.89 o 
  -3   1   4     1127.08     1134.53     14.73 o 
  -2   1   4     4540.37     4619.54     25.50 o 
  -1   1   4     7258.89     6484.83    111.46 o 
   0   1   4      165.24      206.54      7.18 o 
   1   1   4      212.26      276.48      5.69 o 
   2   1   4       30.63       17.85      1.96 o 
   3   1   4     1174.28     1138.01     14.92 o 
   4   1   4     2810.54     3293.71     27.64 o 
   5   1   4      457.76      443.27     12.29 o 
   6   1   4      684.44      792.02     17.61 o 
   7   1   4       71.98       64.69      6.24 o 
   8   1   4      102.50      104.98      8.50 o 
   9   1   4       14.14        8.68      6.24 o 
  10   1   4      218.13      206.11     13.88 o 
  11   1   4        2.52       12.66      5.93 o 
 -11   2   4        0.80        6.73      6.11 o 
 -10   2   4       62.67       73.12      9.60 o 
  -9   2   4      408.40      418.94     17.06 o 
  -8   2   4       86.82       92.99      9.72 o 
  -7   2   4      338.10      345.20     13.51 o 
  -6   2   4      407.62      396.93     13.08 o 
  -5   2   4      384.09      348.44     11.49 o 
  -4   2   4     2533.61     2883.33     27.33 o 
  -3   2   4      353.52      385.61      9.60 o 
  -2   2   4     6068.21     6568.96     34.24 o 
  -1   2   4      278.98      314.87      7.34 o 
   0   2   4     4251.13     4911.26    188.34 o 
   1   2   4     2830.08     2946.25     21.46 o 
   2   2   4     3471.31     3740.28     25.98 o 
   3   2   4      204.54      207.21      7.46 o 
   4   2   4      505.40      562.49     13.15 o 
   5   2   4       65.73       37.48      4.77 o 
   6   2   4      425.80      427.68     13.39 o 
   7   2   4      126.78      128.82      8.62 o 
   8   2   4       16.04       19.75      5.32 o 
   9   2   4       10.19       16.32      5.01 o 
  10   2   4        0.45        3.00      5.07 o 
  11   2   4        0.27       -2.08      6.11 o 
 -11   3   4       43.20       42.92      9.90 o 
 -10   3   4        5.50       -0.61      7.46 o 
  -9   3   4        3.39        3.30      5.56 o 
  -8   3   4       48.44       32.47      7.15 o 
  -7   3   4     1689.80     1700.87     29.04 o 
  -6   3   4      416.93      469.25     14.92 o 
  -5   3   4      497.69      436.42     13.45 o 
  -4   3   4      307.24      303.69     10.33 o 
  -3   3   4      169.54      169.97      7.70 o 
  -2   3   4     7562.72       30.88      4.83 o 
  -1   3   4      392.89      490.29     10.52 o 
   0   3   4      118.09      104.03      3.52 o 
   1   3   4      151.00       86.88      5.26 o 
   2   3   4        2.79       10.76      2.75 o 
   3   3   4      460.03      436.79     11.49 o 
   4   3   4      387.93      356.02     11.37 o 
   5   3   4      193.79      191.00      9.42 o 
   6   3   4       33.28       37.85      5.75 o 
   7   3   4        0.10        3.42      4.65 o 
   8   3   4       13.99       19.63      5.20 o 
   9   3   4       16.66       18.40      5.56 o 
  10   3   4       20.89       20.79      6.97 o 
 -10   4   4        3.20        0.00      6.48 o 
  -9   4   4        7.87       14.80      6.66 o 
  -8   4   4       11.86       22.62      6.05 o 
  -7   4   4      175.64      178.53     12.04 o 
  -6   4   4      173.48      182.08     10.52 o 
  -5   4   4     1023.37     1036.33     21.89 o 
  -4   4   4       61.51       68.60      6.73 o 
  -3   4   4       14.40        8.01      4.71 o 
  -2   4   4     1559.50     1847.85     23.84 o 
  -1   4   4        6.75        1.83      4.04 o 
   0   4   4      239.46      260.03     10.18 o 
   1   4   4      371.06      416.18     11.62 o 
   2   4   4       21.09        3.30      3.36 o 
   3   4   4      143.66      187.76      8.80 o 
   4   4   4        6.44        5.99      4.83 o 
   5   4   4       28.48       26.11      5.44 o 
   6   4   4       41.20       49.10      6.48 o 
   7   4   4      429.22      470.78     17.00 o 
   8   4   4       11.22        6.36      6.24 o 
   9   4   4        4.02        0.61      6.60 o 
  10   4   4        0.45        5.38      5.99 o 
  -9   5   4        0.00       11.62      6.11 o 
  -8   5   4       25.40       31.92      8.56 o 
  -7   5   4      129.65       96.05     10.46 o 
  -6   5   4      555.48      594.96     19.32 o 
  -5   5   4        0.38       -3.85      5.20 o 
  -4   5   4       34.10       29.59      5.62 o 
  -3   5   4      165.64      193.39     10.15 o 
  -2   5   4       19.07       15.90      4.89 o 
  -1   5   4       11.44       10.76      4.77 o 
   0   5   4        0.23        1.48      4.98 o 
   1   5   4       29.03       27.15      4.77 o 
   2   5   4       12.53        5.81      3.97 o 
   3   5   4       93.64      109.26      7.89 o 
   4   5   4       75.16       77.47      6.91 o 
   5   5   4        9.36        6.05      5.81 o 
   6   5   4       24.61       27.57      6.79 o 
   7   5   4        2.66        1.04      6.36 o 
   8   5   4        9.07        7.03      6.91 o 
   9   5   4       62.33       62.55      9.17 o 
  -8   6   4        2.19        9.05      7.28 o 
  -7   6   4       17.38       18.77      7.52 o 
  -6   6   4        4.32        2.14      6.66 o 
  -5   6   4        7.93        4.46      6.60 o 
  -4   6   4      139.79      179.45     10.82 o 
  -3   6   4       33.52       43.53      7.64 o 
  -2   6   4        9.32        1.22      5.93 o 
  -1   6   4       64.28       82.11      7.64 o 
   0   6   4      128.64      117.75      6.29 o 
   1   6   4       76.16       76.00      7.46 o 
   2   6   4        0.04       -1.22      4.89 o 
   3   6   4      144.48      107.55      8.93 o 
   4   6   4        8.24       19.87      6.11 o 
   5   6   4      145.43      126.13     10.70 o 
   6   6   4      196.82      214.60     13.02 o 
   7   6   4        1.64        1.77      6.60 o 
   8   6   4       39.86       50.75      9.54 o 
  -7   7   4       15.55       21.22      7.70 o 
  -6   7   4       14.93       21.52      6.54 o 
  -5   7   4        2.89       -0.55      6.97 o 
  -4   7   4        2.28        8.62      7.64 o 
  -3   7   4        8.95       -1.04      6.91 o 
  -2   7   4        1.33        6.36      5.26 o 
  -1   7   4        8.19        9.11      6.48 o 
   0   7   4       87.71       53.09     37.85 o 
   1   7   4        0.01       -4.83      6.18 o 
   2   7   4        4.34       11.86      5.38 o 
   3   7   4       37.35       29.29      7.58 o 
   4   7   4      219.92      232.21     14.12 o 
   5   7   4        1.62       -1.71      6.97 o 
   6   7   4        1.29        8.07      6.66 o 
   7   7   4       17.28       30.75      8.93 o 
  -6   8   4        2.29       -4.89      8.19 o 
  -5   8   4       33.20        5.93      7.15 o 
  -4   8   4        2.77        1.90      7.89 o 
  -3   8   4        7.93       21.58      7.52 o 
  -2   8   4        0.11        3.49      6.36 o 
  -1   8   4        2.65        3.97      7.28 o 
   0   8   4       23.27       22.64      4.99 o 
   1   8   4        1.68        5.14      6.36 o 
   2   8   4        2.10        8.19      6.79 o 
   3   8   4        0.98        1.83      6.54 o 
   4   8   4        0.50       -5.01      7.52 o 
   5   8   4       28.76       21.28      7.89 o 
  -3   9   4       16.09       18.16      9.42 o 
  -2   9   4        2.66        5.44      7.34 o 
  -1   9   4        4.31        2.69      6.73 o 
   0   9   4        3.47       -0.03      5.36 o 
   1   9   4       21.15       28.19      8.68 o 
   2   9   4        0.18        6.85      7.03 o 
   3   9   4        3.92       -4.22      7.89 o 
 -11   1   5       18.55       26.54      6.85 o 
 -10   1   5        7.87       19.81      6.48 o 
  -9   1   5       27.08       11.74      7.34 o 
  -8   1   5      572.46      528.19     17.55 o 
  -7   1   5       48.33       49.77      5.99 o 
  -6   1   5      189.23      196.45      9.60 o 
  -5   1   5      937.82     1071.00     17.49 o 
  -4   1   5      835.80      947.44     15.22 o 
  -3   1   5       18.98       23.11      2.87 o 
  -2   1   5      418.31      449.14      8.56 o 
  -1   1   5     5003.83     5154.77    106.57 o 
   0   1   5     4056.94     4052.56    103.82 o 
   1   1   5      967.46     1150.48     12.41 o 
   2   1   5        0.03        2.87      1.35 o 
   3   1   5      575.64      616.60     11.25 o 
   4   1   5     2175.46     2314.91     23.97 o 
   5   1   5      336.64      385.92     11.74 o 
   6   1   5       76.62       87.25      6.79 o 
   7   1   5       41.21       48.30      5.87 o 
   8   1   5        3.32        9.90      4.34 o 
   9   1   5       66.35       55.82      7.28 o 
  10   1   5        1.46       -4.71      6.42 o 
  11   1   5        3.90       -4.04      6.79 o 
 -11   2   5        9.65       17.00      6.91 o 
 -10   2   5        0.02        2.38      6.66 o 
  -9   2   5        0.93       -1.59      6.24 o 
  -8   2   5       18.52       14.25      6.79 o 
  -7   2   5       10.16        3.97      5.32 o 
  -6   2   5        6.13        6.54      3.97 o 
  -5   2   5      419.06      410.56     12.35 o 
  -4   2   5       10.29        3.00      3.67 o 
  -3   2   5     5653.85     6282.08     37.30 o 
  -2   2   5      856.53      906.41     13.51 o 
  -1   2   5       10.19       17.61      2.57 o 
   0   2   5      280.65      306.93      5.10 o 
   1   2   5      602.40      628.77     10.70 o 
   2   2   5      405.03      459.29      9.90 o 
   3   2   5      914.56     1045.75     16.08 o 
   4   2   5       46.49       42.98      4.59 o 
   5   2   5      357.30      467.67     13.33 o 
   6   2   5      149.05      147.23      8.25 o 
   7   2   5       29.18       31.24      5.26 o 
   8   2   5       26.37       14.00      6.18 o 
   9   2   5        9.99       -2.14      5.93 o 
  10   2   5        7.01       12.78      6.42 o 
  11   2   5        6.31        7.58      6.73 o 
 -10   3   5       17.51       22.01      7.40 o 
  -9   3   5       28.83       31.73      8.25 o 
  -8   3   5        0.07        0.00      5.50 o 
  -7   3   5       41.03       40.48      7.58 o 
  -6   3   5      212.35      241.02     11.07 o 
  -5   3   5       14.79       19.75      4.04 o 
  -4   3   5      406.42      522.08     13.27 o 
  -3   3   5       94.87       84.31      6.48 o 
  -2   3   5     4608.97     5208.94     35.71 o 
  -1   3   5      175.05      251.96      7.95 o 
   0   3   5        4.14        6.47      1.65 o 
   1   3   5        9.72        9.17      2.87 o 
   2   3   5      173.14      229.46      8.13 o 
   3   3   5      108.24      112.68      6.36 o 
   4   3   5      160.95      198.52      8.99 o 
   5   3   5      131.60      151.14      8.19 o 
   6   3   5        4.22        9.17      4.40 o 
   7   3   5       28.53       25.80      5.93 o 
   8   3   5        0.98        3.00      4.59 o 
   9   3   5        8.76       20.36      5.56 o 
  10   3   5       35.98       28.06      7.70 o 
 -10   4   5        1.60       16.08      6.54 o 
  -9   4   5        0.23       -3.00      6.05 o 
  -8   4   5       18.74       15.47      6.48 o 
  -7   4   5       11.08       10.88      5.99 o 
  -6   4   5       16.46       19.81      5.26 o 
  -5   4   5       34.72       26.72      5.75 o 
  -4   4   5       19.04       26.66      4.77 o 
  -3   4   5      143.07      164.77      8.74 o 
  -2   4   5       12.74       15.29      4.46 o 
  -1   4   5     1393.06        1.90      4.46 o 
   0   4   5        9.66        5.61      2.61 o 
   1   4   5      224.97      239.85      9.05 o 
   2   4   5       49.97       33.38      4.22 o 
   3   4   5      500.41      538.47     14.25 o 
   4   4   5       66.08       59.12      6.66 o 
   5   4   5       32.33       23.66      6.11 o 
   6   4   5       72.21       87.61      7.76 o 
   7   4   5       45.38       30.26      7.76 o 
   8   4   5       17.76       21.58      6.54 o 
   9   4   5        1.61       -3.61      6.79 o 
  10   4   5        0.01       -0.67      7.03 o 
  -9   5   5       60.04       90.43     10.82 o 
  -8   5   5        7.32        8.80      7.09 o 
  -7   5   5       62.49       69.15      9.78 o 
  -6   5   5      246.97      266.21     13.51 o 
  -5   5   5       10.42        6.91      6.05 o 
  -4   5   5       62.17       70.19      7.40 o 
  -3   5   5      396.65      430.86     14.12 o 
  -2   5   5       11.47        6.60      4.22 o 
  -1   5   5      181.99      167.95      9.35 o 
   0   5   5       22.10       30.30      3.66 o 
   1   5   5        5.51       11.07      4.40 o 
   2   5   5      327.14      303.44     12.04 o 
   3   5   5       16.23       14.12      5.38 o 
   4   5   5       48.88       44.51      7.21 o 
   5   5   5        7.50        8.32      5.50 o 
   6   5   5       62.47       66.15      8.93 o 
   7   5   5       20.40       31.00      6.79 o 
   8   5   5        8.90       18.40      6.66 o 
   9   5   5        7.78       -1.35      6.97 o 
  -8   6   5       51.70       54.66      9.84 o 
  -7   6   5        4.73        3.55      6.48 o 
  -6   6   5       41.31       45.12      7.40 o 
  -5   6   5       14.22       12.04      6.97 o 
  -4   6   5        5.16       15.35      5.75 o 
  -3   6   5      224.08      239.85     12.17 o 
  -2   6   5        0.02        0.86      5.56 o 
  -1   6   5        0.03       -1.22      5.14 o 
   0   6   5        8.35        3.83      3.36 o 
   1   6   5        5.47        7.76      4.40 o 
   2   6   5       11.30       21.46      5.38 o 
   3   6   5        4.43        3.55      5.20 o 
   4   6   5       20.91       10.33      6.05 o 
   5   6   5        2.31        2.02      5.62 o 
   6   6   5       20.23       17.06      8.01 o 
   7   6   5       19.25       19.81      7.70 o 
   8   6   5       10.68        7.89      7.70 o 
  -7   7   5        3.08       -6.05      8.25 o 
  -6   7   5        0.64        9.90      7.21 o 
  -5   7   5       75.59       76.98     11.19 o 
  -4   7   5        8.09       -5.99      7.21 o 
  -3   7   5        0.39       -2.08      5.99 o 
  -2   7   5        0.57        2.51      5.14 o 
  -1   7   5        8.65       12.17      5.75 o 
   0   7   5       13.66       10.18      6.54 o 
   1   7   5        9.39        1.47      6.85 o 
   2   7   5        0.77        0.00      5.87 o 
   3   7   5        1.62       -6.79      5.99 o 
   4   7   5       15.24       36.75      7.28 o 
   5   7   5       21.03       10.52      8.19 o 
   6   7   5        4.72       -3.79      7.83 o 
   7   7   5        4.00       -1.35      6.54 o 
  -5   8   5        0.14        5.32      7.34 o 
  -4   8   5        8.35       -1.28      8.01 o 
  -3   8   5       32.57       35.77      8.74 o 
  -2   8   5        0.23        1.16      7.52 o 
  -1   8   5        5.99       13.27      7.83 o 
   0   8   5       43.99       40.39      5.86 o 
   1   8   5      104.29      131.94     10.64 o 
   2   8   5        5.91       17.73      6.79 o 
   3   8   5        0.54        6.11      6.11 o 
   4   8   5       54.20       49.71     10.03 o 
   5   8   5        4.08        4.04      7.89 o 
  -2   9   5        1.38       -5.50      7.28 o 
  -1   9   5        0.21        7.46      8.25 o 
   0   9   5        4.16       14.60      4.98 o 
   1   9   5        9.84       22.38      6.97 o 
   2   9   5        0.73        1.41      7.46 o 
 -11   0   6       18.22       19.26      7.46 o 
 -10   0   6       72.77       61.39      9.11 o 
  -9   0   6      608.52      586.22     20.24 o 
  -8   0   6        5.37       13.33      4.95 o 
  -7   0   6       26.52       19.87      4.83 o 
  -6   0   6      371.01      348.93     12.35 o 
  -5   0   6        3.64        8.50      2.93 o 
  -4   0   6     9001.91     8557.80    187.76 o 
  -3   0   6     4051.53     4279.79     28.80 o 
  -2   0   6       54.21       92.26      4.10 o 
  -1   0   6      145.13       88.53      3.67 o 
   0   0   6    10319.50     8632.69    236.98 o 
   1   0   6       95.54       97.09      3.73 o 
   2   0   6      968.26     1225.14     14.18 o 
   3   0   6     1874.45     2026.69     20.36 o 
   4   0   6        3.98        0.92      2.63 o 
   5   0   6      245.44      256.42      9.48 o 
   6   0   6      247.06      245.72     10.03 o 
   7   0   6      506.30      464.36     14.98 o 
   8   0   6       15.56       16.75      4.83 o 
   9   0   6       92.58      111.89      9.97 o 
  10   0   6       51.35       39.86      8.50 o 
  11   0   6        8.53       10.82      7.34 o 
 -11   1   6       16.82       26.17      7.09 o 
 -10   1   6       35.43       72.64      8.87 o 
  -9   1   6      373.19      393.87     16.94 o 
  -8   1   6      274.30      254.47     13.02 o 
  -7   1   6      331.52      308.94     12.47 o 
  -6   1   6        3.53       11.62      3.97 o 
  -5   1   6      809.54      822.71     16.69 o 
  -4   1   6       13.54        7.34      3.85 o 
  -3   1   6     1927.12     2016.48     20.54 o 
  -2   1   6     2669.76     2927.17     22.38 o 
  -1   1   6      344.81      326.61      7.15 o 
   0   1   6     2270.07     2297.59     64.01 o 
   1   1   6      157.17      200.79      5.69 o 
   2   1   6       21.91       17.18      2.26 o 
   3   1   6     1029.53      936.55     14.49 o 
   4   1   6      601.60      541.28     12.59 o 
   5   1   6      390.80      322.58     10.76 o 
   6   1   6       14.06        9.48      3.97 o 
   7   1   6        7.66        9.90      3.67 o 
   8   1   6       92.32      107.24      8.38 o 
   9   1   6       77.37       66.83      7.64 o 
  10   1   6       52.54       48.67      8.01 o 
  11   1   6        0.35       -6.11      7.15 o 
 -11   2   6       42.91       30.94      8.80 o 
 -10   2   6        0.76       10.94      6.48 o 
  -9   2   6        6.06       13.88      5.93 o 
  -8   2   6       55.53       60.83      8.07 o 
  -7   2   6       12.96        9.78      4.89 o 
  -6   2   6       70.01       63.10      6.24 o 
  -5   2   6     1094.05     1085.86     18.83 o 
  -4   2   6     1379.22     1459.61     19.99 o 
  -3   2   6      112.00      155.36      7.03 o 
  -2   2   6       15.75        5.44      2.63 o 
  -1   2   6      838.38      823.01     12.47 o 
   0   2   6        3.38       13.25      7.37 o 
   1   2   6     1189.85     1334.70     16.08 o 
   2   2   6     2175.45     2637.98     23.48 o 
   3   2   6     1541.23     1889.74     21.46 o 
   4   2   6       68.27       57.90      4.95 o 
   5   2   6        1.43        4.34      2.69 o 
   6   2   6        1.63       -1.41      3.85 o 
   7   2   6       81.26       84.68      7.34 o 
   8   2   6      342.22      326.00     14.49 o 
   9   2   6        2.92       -1.10      5.62 o 
  10   2   6       43.02       49.46      7.89 o 
  11   2   6        4.83        7.70      5.62 o 
 -10   3   6      214.87      237.59     14.80 o 
  -9   3   6       61.79       60.35      8.62 o 
  -8   3   6        9.89       14.43      6.11 o 
  -7   3   6       76.31       87.74      8.38 o 
  -6   3   6       25.73       22.74      4.95 o 
  -5   3   6       33.81       25.01      5.20 o 
  -4   3   6      814.92      939.73     18.10 o 
  -3   3   6      176.15      164.41      7.89 o 
  -2   3   6        7.26        0.98      3.30 o 
  -1   3   6     1611.80     1767.94     20.73 o 
   0   3   6       14.10       17.45      2.18 o 
   1   3   6       13.67       14.18      2.51 o 
   2   3   6      503.43      512.05     12.23 o 
   3   3   6        1.46        7.28      3.12 o 
   4   3   6      147.58      119.65      7.40 o 
   5   3   6        5.24        5.14      3.79 o 
   6   3   6      105.03      128.27      8.68 o 
   7   3   6        0.19       -1.77      4.59 o 
   8   3   6        0.41        2.02      5.38 o 
   9   3   6        5.16       22.38      6.36 o 
  10   3   6       12.08       14.25      7.21 o 
 -10   4   6        3.54        1.35      7.09 o 
  -9   4   6       35.19       43.59      7.58 o 
  -8   4   6       10.51        9.72      6.36 o 
  -7   4   6       13.85       21.22      6.18 o 
  -6   4   6        0.02        0.43      4.59 o 
  -5   4   6        3.64        2.69      4.10 o 
  -4   4   6        9.41        4.52      4.40 o 
  -3   4   6     1388.36     1605.43     23.42 o 
  -2   4   6     1259.80     1397.06     21.58 o 
  -1   4   6       25.32       25.07      4.46 o 
   0   4   6      624.19      706.68     14.00 o 
   1   4   6        3.21       11.25      3.79 o 
   2   4   6       28.21       21.58      4.22 o 
   3   4   6      320.09      319.03     11.80 o 
   4   4   6       48.01       47.81      6.18 o 
   5   4   6        0.81       -1.16      4.46 o 
   6   4   6       12.19       12.66      5.20 o 
   7   4   6       15.90        2.45      6.54 o 
   8   4   6       47.34       54.35      8.13 o 
   9   4   6        0.00        2.45      6.18 o 
  10   4   6        4.83        5.50      7.03 o 
  -9   5   6        0.26        4.59      6.66 o 
  -8   5   6       27.78       26.11      6.54 o 
  -7   5   6        0.97        0.00      5.44 o 
  -6   5   6        0.68       -0.98      5.26 o 
  -5   5   6        0.84        1.35      5.01 o 
  -4   5   6        6.04        7.28      4.10 o 
  -3   5   6       31.44       29.71      6.42 o 
  -2   5   6      298.48      310.41     12.35 o 
  -1   5   6      621.24      716.39     16.94 o 
   0   5   6        5.87        3.45      2.70 o 
   1   5   6        1.91        3.42      4.10 o 
   2   5   6       11.35       12.17      4.52 o 
   3   5   6        4.94       -0.37      4.16 o 
   4   5   6       63.12       58.27      7.15 o 
   5   5   6      106.85      107.00      9.60 o 
   6   5   6        8.86       18.22      5.44 o 
   7   5   6       49.25       51.11      8.38 o 
   8   5   6       38.17       37.97      8.68 o 
   9   5   6        0.06        2.02      6.66 o 
  -8   6   6        1.74        5.26      7.09 o 
  -7   6   6        7.01       17.43      6.05 o 
  -6   6   6        2.13        4.40      5.93 o 
  -5   6   6        7.20       11.19      5.93 o 
  -4   6   6        4.24        7.58      5.99 o 
  -3   6   6       36.82       40.60      7.40 o 
  -2   6   6       36.43       33.26      6.66 o 
  -1   6   6       76.47       94.10      8.50 o 
   0   6   6      110.14      113.18      6.14 o 
   1   6   6      228.32      271.65     12.29 o 
   2   6   6      159.63      206.59     11.13 o 
   3   6   6        2.05        7.64      5.14 o 
   4   6   6       85.96       87.19      9.05 o 
   5   6   6        0.68       -6.73      6.18 o 
   6   6   6        8.54       -3.36      7.21 o 
   7   6   6       14.63       25.56      7.15 o 
   8   6   6       82.78       81.99     11.01 o 
  -7   7   6        3.13        4.77      7.46 o 
  -6   7   6        6.55       15.71      7.21 o 
  -5   7   6       58.81       28.74      9.11 o 
  -4   7   6       45.69       40.29      7.64 o 
  -3   7   6        3.61        9.97      6.48 o 
  -2   7   6        0.03        3.06      5.69 o 
  -1   7   6       17.02       22.74      6.73 o 
   0   7   6       81.99       72.01     44.72 o 
   1   7   6       34.78       35.28      8.62 o 
   2   7   6       40.63       37.72      7.70 o 
   3   7   6        0.11       -5.81      5.99 o 
   4   7   6        5.70        5.56      6.91 o 
   5   7   6        4.07        2.38      7.21 o 
   6   7   6        1.30        9.54      7.03 o 
   7   7   6        0.33        0.67      6.54 o 
  -5   8   6        0.00       -8.07      7.03 o 
  -4   8   6        3.63        4.46      7.40 o 
  -3   8   6       14.57       19.69      7.89 o 
  -2   8   6        3.98       -4.77      6.48 o 
  -1   8   6       35.86       31.61      7.95 o 
   0   8   6        5.71        5.19      4.88 o 
   1   8   6        0.40        6.48      6.24 o 
   2   8   6       28.15       21.58      9.05 o 
   3   8   6        2.95       17.30      6.73 o 
   4   8   6       23.44       38.76      8.68 o 
   5   8   6       20.13       17.00      8.87 o 
  -2   9   6        0.15        4.16      6.11 o 
  -1   9   6        0.21      -12.75      8.50 o 
   0   9   6        2.11        2.76      5.42 o 
   1   9   6        9.09       19.93      8.19 o 
   2   9   6       16.14       36.99      8.68 o 
 -11   1   7        0.03       -0.67      6.85 o 
 -10   1   7        0.01       -2.38      6.30 o 
  -9   1   7       74.44       93.12      9.84 o 
  -8   1   7       19.91       29.84      6.42 o 
  -7   1   7       10.90       13.94      5.07 o 
  -6   1   7      330.67      354.86     12.17 o 
  -5   1   7      243.40      258.50      9.84 o 
  -4   1   7      717.58      730.20     15.04 o 
  -3   1   7      474.91      515.42     11.13 o 
  -2   1   7      226.59      241.99      7.09 o 
  -1   1   7     1266.14     1252.59     14.61 o 
   0   1   7      917.99     1083.68      9.49 o 
   1   1   7      352.10      350.70      7.89 o 
   2   1   7        1.77        3.18      1.83 o 
   3   1   7      211.29      182.08      7.09 o 
   4   1   7        0.00        0.24      2.87 o 
   5   1   7      364.76      365.80     11.74 o 
   6   1   7      132.86      150.96      8.62 o 
   7   1   7        1.26       -0.43      4.10 o 
   8   1   7       24.03        7.52      5.44 o 
   9   1   7       28.24       30.08      7.70 o 
  10   1   7       33.41       27.51      7.28 o 
  11   1   7        2.01        4.16      7.21 o 
 -11   2   7        8.33        4.16      8.38 o 
 -10   2   7       37.31       53.68      8.62 o 
  -9   2   7       12.67        2.69      7.15 o 
  -8   2   7       38.55       57.29      6.60 o 
  -7   2   7       48.97       47.57      6.30 o 
  -6   2   7        0.04        8.38      3.18 o 
  -5   2   7       44.52       45.61      5.50 o 
  -4   2   7        2.16        8.44      3.00 o 
  -3   2   7       89.45      131.64      7.03 o 
  -2   2   7      465.05      522.94     11.25 o 
  -1   2   7       39.36       31.55      3.30 o 
   0   2   7      271.16      248.86      5.23 o 
   1   2   7      161.57      150.04      5.99 o 
   2   2   7     1014.22     1050.21     16.02 o 
   3   2   7     1277.46     1412.53     19.08 o 
   4   2   7       43.27       37.91      4.59 o 
   5   2   7       37.06       27.33      5.07 o 
   6   2   7       52.58       70.13      6.85 o 
   7   2   7       14.28       17.06      5.38 o 
   8   2   7        2.62        9.23      5.38 o 
   9   2   7       13.63       13.33      6.36 o 
  10   2   7       15.87       12.59      7.76 o 
 -10   3   7       34.58       44.57      9.66 o 
  -9   3   7        9.96       21.22      7.03 o 
  -8   3   7       13.49        3.55      6.36 o 
  -7   3   7       85.92      102.59      8.50 o 
  -6   3   7      129.84       96.85      8.62 o 
  -5   3   7        5.50        3.85      3.30 o 
  -4   3   7        3.35        5.26      3.18 o 
  -3   3   7      409.71      476.78     12.90 o 
  -2   3   7       51.96       66.64      5.26 o 
  -1   3   7      709.35      894.24     15.47 o 
   0   3   7      236.03      237.08     15.71 o 
   1   3   7      213.97      200.97      7.70 o 
   2   3   7      429.86      468.15     12.29 o 
   3   3   7      302.49      318.73     10.76 o 
   4   3   7      211.16      218.70      9.78 o 
   5   3   7      154.63      152.73      8.99 o 
   6   3   7       59.72       68.17      6.91 o 
   7   3   7       21.11       36.62      6.79 o 
   8   3   7       88.50       64.20      8.74 o 
   9   3   7        7.89       17.55      6.73 o 
  10   3   7        1.98        5.93      6.36 o 
 -10   4   7       17.58       30.88      8.32 o 
  -9   4   7       13.91       24.58      7.64 o 
  -8   4   7        3.08       -7.70      5.99 o 
  -7   4   7        3.77        1.96      5.07 o 
  -6   4   7       78.00       87.00      7.70 o 
  -5   4   7       12.57       18.16      5.62 o 
  -4   4   7      322.21      359.63     12.59 o 
  -3   4   7      351.35      335.23     12.04 o 
  -2   4   7        1.19        2.14      3.85 o 
  -1   4   7       36.25       45.92      4.77 o 
   0   4   7       19.29       34.14      4.07 o 
   1   4   7      126.86      160.68      7.89 o 
   2   4   7      733.37      889.78     18.04 o 
   3   4   7      255.56      265.53     10.94 o 
   4   4   7      162.18      179.33     10.03 o 
   5   4   7        0.11       -0.43      3.79 o 
   6   4   7       44.57       36.68      7.09 o 
   7   4   7       10.84        5.99      5.99 o 
   8   4   7        1.95        6.73      6.85 o 
   9   4   7       70.01       62.55      9.66 o 
  10   4   7       16.27       16.75      8.87 o 
  -9   5   7       10.61       12.66      6.36 o 
  -8   5   7        4.49       -5.44      6.97 o 
  -7   5   7       11.33        6.54      6.24 o 
  -6   5   7      186.74      205.68     11.68 o 
  -5   5   7        0.39       -0.92      4.89 o 
  -4   5   7       58.02       66.83      7.52 o 
  -3   5   7        5.86       12.78      5.26 o 
  -2   5   7       46.90       42.06      6.42 o 
  -1   5   7        5.55       20.48      5.44 o 
   0   5   7       23.84       22.36      3.42 o 
   1   5   7        0.19       -4.65      4.10 o 
   2   5   7       14.92       13.70      4.34 o 
   3   5   7        8.98        1.59      5.75 o 
   4   5   7       43.84       37.91      6.85 o 
   5   5   7       11.18        6.42      5.75 o 
   6   5   7        6.58        6.05      6.30 o 
   7   5   7        9.50       -3.30      7.46 o 
   8   5   7       15.28       17.18      6.48 o 
   9   5   7       27.76       34.61      8.87 o 
  -8   6   7        4.72        2.69      6.85 o 
  -7   6   7        4.73        5.50      6.24 o 
  -6   6   7        0.08       10.64      5.32 o 
  -5   6   7        2.38        4.65      5.62 o 
  -4   6   7        2.43       -3.85      5.87 o 
  -3   6   7       14.76       -2.75      6.91 o 
  -2   6   7      154.31      165.39     10.33 o 
  -1   6   7      182.15      171.56     10.46 o 
   0   6   7        1.63       -0.91      3.58 o 
   1   6   7       14.42       18.34      5.62 o 
   2   6   7       25.31       28.61      6.24 o 
   3   6   7        0.02       -6.48      5.38 o 
   4   6   7        0.08       -7.34      6.18 o 
   5   6   7        0.11        4.22      5.01 o 
   6   6   7       42.59       50.07      7.95 o 
   7   6   7       63.18       66.28      9.60 o 
   8   6   7        0.74        6.79      6.54 o 
  -7   7   7        9.89       17.79      8.44 o 
  -6   7   7        0.88       -3.18      6.05 o 
  -5   7   7        0.01        4.77      6.60 o 
  -4   7   7       78.53       82.54     10.15 o 
  -3   7   7        0.07        1.04      5.93 o 
  -2   7   7        8.73       10.82      5.44 o 
  -1   7   7        0.37        7.09      5.87 o 
   0   7   7       65.19       81.98      6.46 o 
   1   7   7        7.82       10.15      6.85 o 
   2   7   7        0.33        3.12      6.11 o 
   3   7   7        0.02       -0.55      6.30 o 
   4   7   7        6.24        0.55      7.28 o 
   5   7   7       78.72       82.60     10.52 o 
   6   7   7        1.27        2.57      6.85 o 
   7   7   7        0.06       -2.08      7.34 o 
  -5   8   7       10.96       14.37      7.40 o 
  -4   8   7        0.27       -6.48      7.15 o 
  -3   8   7        1.22        2.51      6.79 o 
  -2   8   7        5.61        2.45      7.52 o 
  -1   8   7        4.05        5.93      6.91 o 
   0   8   7       70.23       52.65      7.12 o 
   1   8   7        8.03        3.61      6.73 o 
   2   8   7       29.18       39.56      7.46 o 
   3   8   7       19.60       33.32      7.34 o 
   4   8   7        3.27       -4.59      8.19 o 
   5   8   7       50.88       49.71      9.84 o 
  -2   9   7        1.36        3.55      8.07 o 
  -1   9   7        1.34       -1.41      7.89 o 
   0   9   7        0.35        5.22      5.42 o 
   1   9   7        1.56       -3.49      7.46 o 
 -11   0   8        4.39        9.54      6.36 o 
 -10   0   8        6.40        6.05      6.54 o 
  -9   0   8       59.83       74.35      8.87 o 
  -8   0   8       29.51       45.00      6.54 o 
  -7   0   8        0.08        6.05      4.04 o 
  -6   0   8       70.83       53.68      6.11 o 
  -5   0   8       33.33       15.29      4.04 o 
  -4   0   8     2252.96     2012.63     23.48 o 
  -3   0   8       56.20       74.22      4.95 o 
  -2   0   8      174.00      155.85      5.87 o 
  -1   0   8      714.28      641.92     10.88 o 
   0   0   8     1567.21     1472.56     13.60 o 
   1   0   8      729.35      699.94     11.37 o 
   2   0   8     1636.35     1694.45     18.71 o 
   3   0   8      155.41      140.99      6.30 o 
   4   0   8      919.88       -3.42      2.93 o 
   5   0   8       27.42       31.37      4.16 o 
   6   0   8      182.84      210.32      9.78 o 
   7   0   8      105.88      107.12      8.13 o 
   8   0   8      495.01      470.05     17.12 o 
   9   0   8      438.59      415.51     17.36 o 
  10   0   8        7.43        8.62      6.85 o 
  11   0   8        4.13       -6.97      7.89 o 
 -11   1   8       40.98       45.49      9.84 o 
 -10   1   8       19.92       21.34      7.46 o 
  -9   1   8      323.64      345.63     15.84 o 
  -8   1   8       64.18       92.14      8.68 o 
  -7   1   8      187.78      207.69     10.64 o 
  -6   1   8        0.22        7.09      3.49 o 
  -5   1   8       61.61       83.95      6.18 o 
  -4   1   8     1966.63     2118.77     24.70 o 
  -3   1   8       61.52       65.48      4.65 o 
  -2   1   8     1531.23     1704.05     19.26 o 
  -1   1   8      175.65      271.59      7.34 o 
   0   1   8      199.85      203.91      4.83 o 
   1   1   8       40.11       42.74      3.36 o 
   2   1   8      531.71      650.54     12.04 o 
   3   1   8     1472.96     1509.20     19.99 o 
   4   1   8      364.35      308.45     10.21 o 
   5   1   8     1053.69      951.59     19.26 o 
   6   1   8       12.26       15.29      3.91 o 
   7   1   8        0.33        5.87      3.73 o 
   8   1   8      659.78      586.89     19.08 o 
   9   1   8       91.33      102.66      9.72 o 
  10   1   8      250.01      240.53     14.98 o 
  11   1   8       13.76       -6.36      8.19 o 
 -10   2   8       50.68       48.30      9.05 o 
  -9   2   8       14.54       14.43      6.42 o 
  -8   2   8       11.62        3.91      6.36 o 
  -7   2   8      112.32       99.78      8.19 o 
  -6   2   8      117.86      130.78      8.44 o 
  -5   2   8       41.56       57.29      5.62 o 
  -4   2   8        4.77        5.14      3.61 o 
  -3   2   8     1727.85     1906.18     22.56 o 
  -2   2   8        0.59        5.20      2.38 o 
  -1   2   8      694.14      773.55     13.33 o 
   0   2   8     1038.78      937.58     10.48 o 
   1   2   8     1304.86     1249.65     17.36 o 
   2   2   8      813.45      941.93     15.84 o 
   3   2   8      671.83      845.27     16.08 o 
   4   2   8      146.62      141.36      7.70 o 
   5   2   8      215.67      203.35     10.03 o 
   6   2   8       45.00       46.83      6.42 o 
   7   2   8      116.22      108.83      8.68 o 
   8   2   8      147.07      121.43     11.01 o 
   9   2   8      151.40      140.62     11.56 o 
  10   2   8       10.64       21.77      6.97 o 
 -10   3   8       10.78        7.21      7.83 o 
  -9   3   8      102.00      102.78     11.01 o 
  -8   3   8       13.75        4.16      7.21 o 
  -7   3   8       11.35        9.66      4.83 o 
  -6   3   8        0.48        0.00      4.34 o 
  -5   3   8       45.90       36.81      5.69 o 
  -4   3   8       51.81       68.84      6.05 o 
  -3   3   8        2.82       -0.55      3.06 o 
  -2   3   8       21.71       22.62      3.85 o 
  -1   3   8      408.76      448.47     11.49 o 
   0   3   8       19.10       16.97      2.49 o 
   1   3   8       57.74       45.06      4.22 o 
   2   3   8       90.32      112.80      6.85 o 
   3   3   8        4.11        6.48      3.36 o 
   4   3   8      448.15      452.81     13.88 o 
   5   3   8      150.09      148.39      8.74 o 
   6   3   8      294.04      281.37     12.29 o 
   7   3   8       36.63       58.70      7.76 o 
   8   3   8       57.13       59.37      8.50 o 
   9   3   8        0.13        5.99      5.20 o 
  10   3   8        9.44        9.35      7.40 o 
 -10   4   8        0.71       -4.89      7.40 o 
  -9   4   8        3.55        6.24      7.09 o 
  -8   4   8       13.62       14.55      5.69 o 
  -7   4   8       16.15       22.56      6.11 o 
  -6   4   8       41.19       39.19      6.85 o 
  -5   4   8       55.37       54.42      6.48 o 
  -4   4   8       59.47       75.63      6.85 o 
  -3   4   8       44.53       65.48      6.54 o 
  -2   4   8        0.05        3.79      3.73 o 
  -1   4   8       28.93       20.67      4.59 o 
   0   4   8       90.56       99.31      4.46 o 
   1   4   8        1.00       11.68      3.30 o 
   2   4   8      829.68      918.94     19.26 o 
   3   4   8       10.43       19.32      4.95 o 
   4   4   8        2.17        5.62      4.65 o 
   5   4   8       30.45       20.73      5.20 o 
   6   4   8       50.46       53.80      7.09 o 
   7   4   8       34.92       37.42      7.76 o 
   8   4   8      349.30      341.29     16.45 o 
   9   4   8        4.48       12.11      6.66 o 
  -9   5   8       18.51       16.26      7.40 o 
  -8   5   8       50.67       55.15      8.99 o 
  -7   5   8       16.23       26.66      6.79 o 
  -6   5   8        0.17       14.67      3.67 o 
  -5   5   8       35.50       25.01      6.60 o 
  -4   5   8       47.70       50.75      6.97 o 
  -3   5   8      575.39      596.43     17.18 o 
  -2   5   8       34.74       33.63      6.05 o 
  -1   5   8       95.35      101.74      7.58 o 
   0   5   8      175.94      192.23      6.98 o 
   1   5   8       11.70        9.97      4.83 o 
   2   5   8       89.50       97.09      8.62 o 
   3   5   8       17.72       28.67      5.69 o 
   4   5   8       84.53       85.41      8.62 o 
   5   5   8        9.24        3.79      6.24 o 
   6   5   8      176.12      197.73     12.41 o 
   7   5   8       26.69       18.10      7.76 o 
   8   5   8        0.34       -5.62      7.40 o 
   9   5   8        0.08        0.00      7.58 o 
  -8   6   8        0.46      -11.10      7.40 o 
  -7   6   8       21.51       11.19      7.28 o 
  -6   6   8        4.66        5.14      6.66 o 
  -5   6   8       68.22       69.88      8.80 o 
  -4   6   8       68.35       65.79      7.46 o 
  -3   6   8      243.09      239.24     13.15 o 
  -2   6   8        0.91       14.31      5.62 o 
  -1   6   8        9.62        4.83      5.62 o 
   0   6   8       39.02       47.97      4.73 o 
   1   6   8        9.81        5.26      5.69 o 
   2   6   8        6.72       13.08      5.93 o 
   3   6   8       73.55       77.53      9.23 o 
   4   6   8       25.69       19.08      7.28 o 
   5   6   8       23.66       25.80      6.30 o 
   6   6   8        1.54        5.26      5.93 o 
   7   6   8       11.60       13.27      5.87 o 
   8   6   8       10.57        7.58      8.25 o 
  -7   7   8        3.78       11.13      6.73 o 
  -6   7   8        0.22       -3.24      7.76 o 
  -5   7   8        1.18       -4.22      7.40 o 
  -4   7   8        0.32        1.71      6.79 o 
  -3   7   8        5.95        6.54      6.85 o 
  -2   7   8       29.69       27.39      7.03 o 
  -1   7   8       28.81       19.63      7.40 o 
   0   7   8       15.10        3.04      4.81 o 
   1   7   8        0.32       -3.61      6.36 o 
   2   7   8        5.47        3.18      6.24 o 
   3   7   8       10.25        6.60      6.60 o 
   4   7   8        6.30        8.68      6.24 o 
   5   7   8       52.18       51.60     10.21 o 
   6   7   8       10.75       16.45      6.66 o 
  -5   8   8       11.75        9.05      7.46 o 
  -4   8   8        0.00       -2.63      8.13 o 
  -3   8   8       18.22        6.97      7.28 o 
  -2   8   8        0.07       -4.95      6.54 o 
  -1   8   8       10.22        7.28      7.83 o 
   0   8   8       32.98       30.31      5.99 o 
   1   8   8        9.66       18.89      7.64 o 
   2   8   8       13.34        9.29      7.52 o 
   3   8   8       32.46       38.40      9.17 o 
   4   8   8        1.81        8.01      7.34 o 
   5   8   8        2.08        4.22      7.89 o 
   0   9   8       16.78       20.07      5.99 o 
 -11   1   9       13.16        9.78      7.95 o 
 -10   1   9        4.17       15.53      5.93 o 
  -9   1   9        1.45        9.35      5.69 o 
  -8   1   9        9.45       12.53      5.44 o 
  -7   1   9      116.25       93.42      8.62 o 
  -6   1   9      109.62      108.04      8.44 o 
  -5   1   9      165.31      165.32      8.56 o 
  -4   1   9      353.78      389.04     11.56 o 
  -3   1   9       14.08        6.85      2.69 o 
  -2   1   9        0.06       -1.28      2.38 o 
  -1   1   9      178.92      179.88      6.60 o 
   0   1   9      133.48      148.76      8.93 o 
   1   1   9      830.64      919.07     14.49 o 
   2   1   9      358.15      462.10     11.07 o 
   3   1   9      130.57      181.53      7.64 o 
   4   1   9      448.60      387.14     11.80 o 
   5   1   9      627.97      646.93     16.14 o 
   6   1   9      101.70       92.51      7.64 o 
   7   1   9       62.36       63.83      7.09 o 
   8   1   9        9.32       12.90      6.11 o 
   9   1   9       61.87       55.70      8.99 o 
  10   1   9       28.56       22.26      7.28 o 
 -10   2   9        2.00        6.36      7.28 o 
  -9   2   9        0.02        6.79      5.38 o 
  -8   2   9        5.26        5.99      5.32 o 
  -7   2   9       36.24       48.97      5.75 o 
  -6   2   9       25.94       37.23      5.56 o 
  -5   2   9        2.93        3.42      3.42 o 
  -4   2   9       24.45       32.22      4.10 o 
  -3   2   9       90.71       86.70      5.62 o 
  -2   2   9      113.43      111.58      5.75 o 
  -1   2   9      182.41      219.74      8.01 o 
   0   2   9      882.59     1115.70     34.12 o 
   1   2   9       37.26       37.23      4.71 o 
   2   2   9      746.99      935.88     16.51 o 
   3   2   9       27.66       34.61      5.26 o 
   4   2   9        4.05        8.68      3.91 o 
   5   2   9       20.08       33.69      4.95 o 
   6   2   9       24.15       23.54      5.50 o 
   7   2   9       54.76       56.13      7.83 o 
   8   2   9      173.61      165.32     12.04 o 
   9   2   9       14.11        6.97      6.97 o 
  10   2   9        0.01        5.87      6.11 o 
 -10   3   9        0.83       -5.32      8.32 o 
  -9   3   9       29.71       42.92      8.62 o 
  -8   3   9        1.19        7.95      4.95 o 
  -7   3   9       30.24       37.30      5.69 o 
  -6   3   9      121.73      109.99      8.38 o 
  -5   3   9      298.59      342.39     12.53 o 
  -4   3   9      213.87      214.48      9.90 o 
  -3   3   9        6.16        3.97      3.91 o 
  -2   3   9      429.93      440.34     12.47 o 
  -1   3   9        1.24        1.59      3.18 o 
   0   3   9      323.89      366.21      7.74 o 
   1   3   9      239.87      301.24     10.27 o 
   2   3   9       13.39        9.78      3.55 o 
   3   3   9       64.70       85.66      6.48 o 
   4   3   9        0.06       -3.79      4.65 o 
   5   3   9       19.07       24.58      5.38 o 
   6   3   9        0.74       -2.14      5.38 o 
   7   3   9      848.68      892.78     23.17 o 
   8   3   9       53.08       49.46      7.76 o 
   9   3   9       81.28       75.63      9.97 o 
  10   3   9        0.70        2.08      7.40 o 
  -9   4   9        0.50       -8.93      6.91 o 
  -8   4   9        0.28        1.71      5.50 o 
  -7   4   9        0.11        5.14      5.14 o 
  -6   4   9       16.23       14.80      5.69 o 
  -5   4   9       10.80       17.18      5.32 o 
  -4   4   9        4.75        8.01      4.04 o 
  -3   4   9      362.90      364.70     12.84 o 
  -2   4   9      139.19      161.78      8.87 o 
  -1   4   9      118.35      105.10      6.97 o 
   0   4   9       17.45       24.06      3.16 o 
   1   4   9        0.07        1.59      3.49 o 
   2   4   9     1097.98     1193.34     22.26 o 
   3   4   9        1.00        0.73      3.67 o 
   4   4   9      171.27      158.11     10.03 o 
   5   4   9        9.17        4.71      5.32 o 
   6   4   9      192.14      171.99     11.43 o 
   7   4   9        2.05       -4.22      6.91 o 
   8   4   9       20.12       23.42      7.28 o 
   9   4   9        1.27        5.87      7.03 o 
  -9   5   9        4.39       10.33      7.03 o 
  -8   5   9        0.94       -1.22      6.05 o 
  -7   5   9       10.88       15.90      7.03 o 
  -6   5   9        0.75        2.57      5.93 o 
  -5   5   9       20.46       21.40      5.99 o 
  -4   5   9       28.88       22.87      6.73 o 
  -3   5   9       71.12      115.31      8.93 o 
  -2   5   9        3.59        8.99      5.14 o 
  -1   5   9      449.27      523.67     15.59 o 
   0   5   9       38.02       42.29      4.34 o 
   1   5   9       30.44       42.55      6.48 o 
   2   5   9       12.19        7.52      6.24 o 
   3   5   9      111.47      109.50      8.74 o 
   4   5   9        0.70        3.12      4.95 o 
   5   5   9       53.09       47.93      7.28 o 
   6   5   9       97.39       84.01      9.97 o 
   7   5   9       52.11       44.63      8.99 o 
   8   5   9       91.80       87.43      9.97 o 
   9   5   9        0.22       11.25      7.03 o 
  -8   6   9        0.20       10.33      6.85 o 
  -7   6   9        6.62        5.07      6.66 o 
  -6   6   9       44.86       46.65      8.50 o 
  -5   6   9        3.98       11.92      5.56 o 
  -4   6   9        2.24        8.13      6.66 o 
  -3   6   9       97.09       79.73      9.42 o 
  -2   6   9       99.94       87.55      9.17 o 
  -1   6   9       34.21       35.09      7.03 o 
   0   6   9        9.70        1.26      6.02 o 
   1   6   9        0.01       -5.44      4.59 o 
   2   6   9       26.21       14.92      5.75 o 
   3   6   9        1.30        1.96      5.14 o 
   4   6   9        1.07       -0.49      5.75 o 
   5   6   9        1.96        7.70      5.14 o 
   6   6   9        0.10        2.38      6.60 o 
   7   6   9        0.30       -5.14      7.52 o 
   8   6   9       23.19       19.69      9.97 o 
  -6   7   9        1.48        4.65      7.46 o 
  -5   7   9       74.87       70.50     10.27 o 
  -4   7   9        0.03        8.19      6.11 o 
  -3   7   9        2.12       -1.10      6.79 o 
  -2   7   9        9.48       -1.10      6.30 o 
  -1   7   9        6.27        4.22      5.99 o 
   0   7   9       27.19       26.73      5.27 o 
   1   7   9        5.42        8.50      6.85 o 
   2   7   9        9.89       19.63      6.24 o 
   3   7   9        0.07      -10.09      6.73 o 
   4   7   9        2.44       11.25      5.99 o 
   5   7   9        0.55        8.19      6.54 o 
   6   7   9        0.03       10.70      7.46 o 
  -4   8   9        8.93        3.36      7.70 o 
  -3   8   9       39.84       24.58      9.42 o 
  -2   8   9        0.45       -8.19      7.21 o 
  -1   8   9        9.23        4.95      7.46 o 
   0   8   9       17.64       10.39      7.40 o 
   1   8   9       44.46       36.68      9.35 o 
   2   8   9        1.07       -2.51      7.95 o 
   3   8   9        0.21       18.95      6.18 o 
   4   8   9       35.62       27.88      9.84 o 
 -10   0  10       16.70       14.49      7.21 o 
  -9   0  10       39.11       26.72      6.66 o 
  -8   0  10       47.07       30.45      6.48 o 
  -7   0  10      216.94      197.91     11.13 o 
  -6   0  10      691.51      693.15     18.53 o 
  -5   0  10      435.42      409.83     13.15 o 
  -4   0  10       65.38       90.43      5.93 o 
  -3   0  10     1026.97      981.67     17.18 o 
  -2   0  10      229.92      159.09      6.73 o 
  -1   0  10     2534.71     3055.81     26.23 o 
   0   0  10     4618.05     5478.29     43.10 o 
   1   0  10    17725.13    16546.14    252.27 o 
   2   0  10     1132.97     1068.31     16.81 o 
   3   0  10       22.02       27.33      3.79 o 
   4   0  10      583.54        6.24      3.79 o 
   5   0  10      576.79      567.63     15.59 o 
   6   0  10      486.99      491.02     15.29 o 
   7   0  10        3.11        4.46      4.71 o 
   8   0  10        7.49        8.56      4.89 o 
   9   0  10       40.99       37.17      6.54 o 
  10   0  10       53.75       55.52      9.11 o 
 -10   1  10       14.43       15.22      7.76 o 
  -9   1  10       25.93       23.60      7.03 o 
  -8   1  10       64.72       73.49      8.32 o 
  -7   1  10      109.60      123.69      9.48 o 
  -6   1  10        9.46       18.46      5.14 o 
  -5   1  10      227.62      232.64     10.88 o 
  -4   1  10      876.78      836.47     17.55 o 
  -3   1  10      236.93      196.38      8.19 o 
  -2   1  10     1530.13     1655.63     20.54 o 
  -1   1  10     2221.06     2454.25     23.97 o 
   0   1  10      169.26      215.11      8.19 o 
   1   1  10      345.87      480.14     11.31 o 
   2   1  10        9.71        7.83      2.81 o 
   3   1  10      498.95      507.59     13.02 o 
   4   1  10      366.09      392.71     12.53 o 
   5   1  10      200.27      197.91      9.72 o 
   6   1  10      839.64      816.29     20.60 o 
   7   1  10      315.30      276.60     13.45 o 
   8   1  10        2.07       11.74      5.26 o 
   9   1  10        4.06        1.16      6.54 o 
  10   1  10       24.75       38.46      8.25 o 
 -10   2  10       10.35       16.32      7.15 o 
  -9   2  10        0.18       -0.55      6.18 o 
  -8   2  10       78.09       84.86      8.32 o 
  -7   2  10        3.14       -5.01      4.77 o 
  -6   2  10      137.04      134.20      8.80 o 
  -5   2  10       60.38       61.08      6.11 o 
  -4   2  10      717.76      635.37     15.71 o 
  -3   2  10       30.14       24.03      4.34 o 
  -2   2  10        8.35        6.54      2.14 o 
  -1   2  10        4.14        5.93      2.87 o 
   0   2  10      730.99      769.87     13.15 o 
   1   2  10     3343.27     3589.63     31.00 o 
   2   2  10      579.68      587.93     14.00 o 
   3   2  10     1754.71     1923.67     24.70 o 
   4   2  10      734.33      757.41     17.55 o 
   5   2  10       13.47       13.94      4.16 o 
   6   2  10      158.32      140.93      9.54 o 
   7   2  10       92.69       89.45      9.05 o 
   8   2  10       23.48       29.59      6.91 o 
   9   2  10      148.16      107.79     11.31 o 
  10   2  10       23.81       38.15      7.76 o 
 -10   3  10        0.00        4.77      7.28 o 
  -9   3  10       31.56       40.78      7.76 o 
  -8   3  10        4.30        0.00      5.99 o 
  -7   3  10       75.92       87.00      8.93 o 
  -6   3  10       14.64       25.62      6.18 o 
  -5   3  10       32.43       34.30      5.87 o 
  -4   3  10        8.52       11.98      4.22 o 
  -3   3  10      672.37      755.64     17.18 o 
  -2   3  10      422.05      439.97     12.59 o 
  -1   3  10      158.42      196.51      8.38 o 
   0   3  10      436.01      485.62     21.61 o 
   1   3  10      318.02      369.23     11.68 o 
   2   3  10       25.07       24.09      4.77 o 
   3   3  10      342.34      400.04     12.66 o 
   4   3  10      169.18      160.13      9.90 o 
   5   3  10      199.18      181.95     10.27 o 
   6   3  10      177.92      192.65     11.43 o 
   7   3  10      538.40      507.96     18.28 o 
   8   3  10        5.14        6.73      6.54 o 
   9   3  10        0.13        6.85      6.30 o 
  10   3  10      109.25      155.66     12.59 o 
  -9   4  10        3.93       -9.35      6.24 o 
  -8   4  10        9.10        8.80      6.66 o 
  -7   4  10       41.52       30.08      6.79 o 
  -6   4  10       45.74       58.27      7.03 o 
  -5   4  10       93.97       82.48      7.95 o 
  -4   4  10        2.70       -4.77      5.32 o 
  -3   4  10       64.75       67.56      7.09 o 
  -2   4  10      855.92      982.90     20.48 o 
  -1   4  10        0.20       -1.04      3.73 o 
   0   4  10      119.60       87.63     61.87 o 
   1   4  10      220.45      196.08      9.72 o 
   2   4  10        8.44       11.31      5.69 o 
   3   4  10        4.99       10.52      4.83 o 
   4   4  10        0.91        4.10      4.65 o 
   5   4  10        6.28       11.13      5.38 o 
   6   4  10      168.87      181.95     11.74 o 
   7   4  10       41.64       55.76      7.95 o 
   8   4  10        3.70       -1.22      6.36 o 
   9   4  10        6.47        9.29      6.60 o 
  -9   5  10        0.26        2.08      6.97 o 
  -8   5  10       20.89       26.17      7.95 o 
  -7   5  10        4.75        2.32      5.99 o 
  -6   5  10       15.18       12.23      6.24 o 
  -5   5  10        3.81       -3.42      5.87 o 
  -4   5  10       37.77       34.54      5.93 o 
  -3   5  10        2.48        8.56      5.26 o 
  -2   5  10        6.16        4.89      5.38 o 
  -1   5  10      115.52      135.67      9.17 o 
   0   5  10       13.15       10.22      3.78 o 
   1   5  10       15.16       12.35      4.71 o 
   2   5  10      147.51      159.09      9.78 o 
   3   5  10        8.39       14.73      5.56 o 
   4   5  10       46.00       43.53      6.79 o 
   5   5  10        2.28       11.98      4.77 o 
   6   5  10        4.03        2.20      5.56 o 
   7   5  10        1.17        4.16      5.69 o 
   8   5  10       65.06       73.12     10.21 o 
  -8   6  10        0.01        1.41      7.15 o 
  -7   6  10        0.38      -10.91      7.28 o 
  -6   6  10        5.92        3.00      6.18 o 
  -5   6  10      110.45      101.68      9.84 o 
  -4   6  10        0.04       -2.08      6.42 o 
  -3   6  10      140.49      163.67     11.07 o 
  -2   6  10        0.01        1.41      5.26 o 
  -1   6  10      213.69      221.08     12.11 o 
   0   6  10      185.76      212.73      8.58 o 
   1   6  10       35.71       38.40      6.66 o 
   2   6  10       71.92       71.66      8.56 o 
   3   6  10        1.38        4.04      5.69 o 
   4   6  10       39.86       33.93      7.52 o 
   5   6  10       49.79       52.58      9.54 o 
   6   6  10       30.36       42.62      8.62 o 
   7   6  10        1.90      -10.58      7.46 o 
  -6   7  10        0.01        2.69      7.52 o 
  -5   7  10       24.87       25.25      8.87 o 
  -4   7  10       86.27       94.52     11.37 o 
  -3   7  10       17.68       17.73      7.46 o 
  -2   7  10        5.65        5.56      7.28 o 
  -1   7  10        9.77        4.89      6.60 o 
   0   7  10        0.09        4.92      5.14 o 
   1   7  10      103.59      111.52     11.37 o 
   2   7  10       53.62       58.14      9.29 o 
   3   7  10        3.93       19.69      6.30 o 
   4   7  10        1.18       -6.05      6.54 o 
   5   7  10       41.45       30.20      9.05 o 
   6   7  10       11.86       16.45      6.73 o 
  -4   8  10       14.63       11.01      8.01 o 
  -3   8  10        4.62        5.26      7.28 o 
  -2   8  10        5.20       -3.85      8.62 o 
  -1   8  10        8.78       13.88      7.03 o 
   0   8  10       30.21       33.03      7.18 o 
   1   8  10        1.32        6.97      7.28 o 
   2   8  10        2.44       -3.91      7.76 o 
   3   8  10        1.92       -1.35      7.95 o 
   4   8  10        0.09       16.69      7.64 o 
 -10   1  11        0.03        0.67      5.99 o 
  -9   1  11       37.29       20.24      8.13 o 
  -8   1  11       17.12       22.50      6.18 o 
  -7   1  11        0.43        0.00      4.71 o 
  -6   1  11       93.71      115.01      8.07 o 
  -5   1  11      907.12      843.74     19.38 o 
  -4   1  11      288.89      271.89     10.64 o 
  -3   1  11        0.44       -4.28      2.87 o 
  -2   1  11        7.06        6.79      3.12 o 
  -1   1  11       11.88        8.38      2.87 o 
   0   1  11      198.73      222.06      5.94 o 
   1   1  11      492.47      547.58     12.72 o 
   2   1  11       45.81       58.33      4.71 o 
   3   1  11        5.76        0.31      3.42 o 
   4   1  11        0.80        7.76      2.75 o 
   5   1  11        0.86        7.34      3.91 o 
   6   1  11       93.76       97.46      7.89 o 
   7   1  11      153.27      155.91     10.82 o 
   8   1  11       43.03       39.56      7.15 o 
   9   1  11        8.06       -1.77      6.24 o 
  10   1  11        4.32       -1.35      6.66 o 
 -10   2  11       50.92       51.30      8.93 o 
  -9   2  11        0.42       -2.38      6.05 o 
  -8   2  11       31.40       32.83      6.79 o 
  -7   2  11        5.30       -4.22      5.75 o 
  -6   2  11        0.01        0.43      4.28 o 
  -5   2  11       10.95        8.62      4.83 o 
  -4   2  11       77.33       45.67      5.81 o 
  -3   2  11      361.19      383.60     12.17 o 
  -2   2  11        6.60        5.62      2.81 o 
  -1   2  11      955.61     1137.89     18.83 o 
   0   2  11      903.07      999.28     12.64 o 
   1   2  11     2131.39     2409.80     26.47 o 
   2   2  11        2.69       -1.71      3.30 o 
   3   2  11      314.97      323.56     11.74 o 
   4   2  11      123.80      127.05      8.25 o 
   5   2  11       92.34       77.40      7.64 o 
   6   2  11      191.73      234.54     13.21 o 
   7   2  11       97.63       98.99      9.54 o 
   8   2  11       16.78        6.54      7.21 o 
   9   2  11       22.22       23.84      7.09 o 
  10   2  11        0.63        4.83      6.11 o 
 -10   3  11        9.03        0.67      7.83 o 
  -9   3  11       29.15       33.69      7.76 o 
  -8   3  11       26.38       35.22      6.18 o 
  -7   3  11       91.71       72.21      8.32 o 
  -6   3  11       12.17       -7.64      5.62 o 
  -5   3  11        1.50        4.10      4.28 o 
  -4   3  11        2.67       -2.57      4.22 o 
  -3   3  11      249.26      284.43     11.25 o 
  -2   3  11       22.68       23.54      4.34 o 
  -1   3  11       29.10       15.90      4.71 o 
   0   3  11      530.52      511.57      9.77 o 
   1   3  11      110.97      104.12      6.85 o 
   2   3  11        3.00       11.98      3.49 o 
   3   3  11        9.02       16.69      5.26 o 
   4   3  11      152.84      150.34      9.84 o 
   5   3  11       61.51       50.50      6.48 o 
   6   3  11       11.53       12.04      5.56 o 
   7   3  11        7.20       11.37      6.97 o 
   8   3  11        0.47        0.00      6.60 o 
   9   3  11       14.15       14.12      7.95 o 
  -9   4  11       17.67       19.26      7.58 o 
  -8   4  11       16.56       16.20      6.48 o 
  -7   4  11       50.88       47.26      7.34 o 
  -6   4  11      128.11      121.79     10.09 o 
  -5   4  11        6.22       12.17      4.04 o 
  -4   4  11       86.74       89.94      7.58 o 
  -3   4  11       13.26       20.48      6.05 o 
  -2   4  11      829.84      900.60     19.93 o 
  -1   4  11      292.51      353.88     12.78 o 
   0   4  11       42.59       33.39      5.90 o 
   1   4  11       35.25       41.45      6.05 o 
   2   4  11       13.73       24.15      5.38 o 
   3   4  11      169.02      178.65     10.76 o 
   4   4  11       64.24       64.38      7.70 o 
   5   4  11        1.04       -4.16      4.89 o 
   6   4  11        0.11        1.53      5.99 o 
   7   4  11      275.67      281.06     15.84 o 
   8   4  11        0.11       -1.83      6.48 o 
   9   4  11        3.07       -7.52      6.73 o 
  -8   5  11       11.75       -8.50      8.13 o 
  -7   5  11        0.61        3.00      6.36 o 
  -6   5  11        0.81        4.95      5.75 o 
  -5   5  11      156.74      153.04     11.56 o 
  -4   5  11       23.72       24.95      7.52 o 
  -3   5  11        1.25        2.20      4.71 o 
  -2   5  11       53.49       58.45      6.79 o 
  -1   5  11        0.92       -7.98      5.32 o 
   0   5  11       55.93       43.89      4.83 o 
   1   5  11       15.32       12.04      5.87 o 
   2   5  11        3.48       10.70      4.10 o 
   3   5  11        1.35        7.21      4.65 o 
   4   5  11        6.71        8.13      5.75 o 
   5   5  11       11.83        5.69      5.62 o 
   6   5  11      182.93      180.85     12.47 o 
   7   5  11        0.05       12.84      6.24 o 
   8   5  11        0.68       -1.35      7.64 o 
  -7   6  11       10.05        5.93      6.97 o 
  -6   6  11        0.23        6.73      5.75 o 
  -5   6  11        2.20       -1.16      7.09 o 
  -4   6  11        0.94        6.42      5.56 o 
  -3   6  11       20.97       32.65      7.28 o 
  -2   6  11       78.25       56.49      8.44 o 
  -1   6  11       28.10       31.24      8.07 o 
   0   6  11      155.67      144.59      7.89 o 
   1   6  11        5.00        0.98      6.30 o 
   2   6  11      248.63      288.40     14.49 o 
   3   6  11      147.04      168.32     11.98 o 
   4   6  11       57.71       55.15      8.99 o 
   5   6  11       37.28       52.95      8.68 o 
   6   6  11        2.09       13.76      6.24 o 
   7   6  11        1.43       -5.38      6.97 o 
  -6   7  11        0.30        9.60      6.79 o 
  -5   7  11        2.33        7.09      7.40 o 
  -4   7  11        0.80       -3.06      6.91 o 
  -3   7  11        5.47        7.64      7.40 o 
  -2   7  11        0.75       -1.16      6.66 o 
  -1   7  11        0.09      -10.27      6.85 o 
   0   7  11       83.03       90.39      8.53 o 
   1   7  11       14.85       27.57      7.95 o 
   2   7  11        2.87       -1.16      7.40 o 
   3   7  11       12.20       10.15      7.83 o 
   4   7  11        6.87       -0.61      7.58 o 
   5   7  11       13.84        3.97      7.40 o 
   6   7  11        2.16        4.22      7.28 o 
  -4   8  11       28.12       37.17      8.19 o 
  -3   8  11        1.63        4.71      7.28 o 
  -2   8  11        4.28       -1.35      7.34 o 
  -1   8  11        1.16        9.05      6.79 o 
   0   8  11       17.00       19.04      5.90 o 
   1   8  11        0.09       -3.91      7.64 o 
   2   8  11       17.23       10.64      8.25 o 
   3   8  11       22.66       21.89      8.62 o 
 -10   0  12       63.48       42.92      9.23 o 
  -9   0  12      149.90      140.01     11.62 o 
  -8   0  12       16.64       18.83      6.79 o 
  -7   0  12       27.21       31.61      6.79 o 
  -6   0  12       79.08       89.94      8.01 o 
  -5   0  12      302.82      329.73     12.72 o 
  -4   0  12      691.90      729.59     17.18 o 
  -3   0  12       36.66       52.64      5.50 o 
  -2   0  12        7.90        9.60      3.06 o 
  -1   0  12        1.59        1.04      2.38 o 
   0   0  12     4554.43     5058.95     26.33 o 
   1   0  12     1906.41     2010.49     23.66 o 
   2   0  12      158.57      175.41      8.01 o 
   3   0  12     2933.51     3139.82     32.10 o 
   4   0  12      164.18      185.26      9.17 o 
   5   0  12       23.32       26.84      5.56 o 
   6   0  12     1776.52     1768.62     29.29 o 
   7   0  12      130.64      139.89      9.97 o 
   8   0  12      112.76       90.06     10.15 o 
   9   0  12       49.55       52.76      8.32 o 
  10   0  12        8.21        5.44      7.52 o 
 -10   1  12       32.01       21.28      7.70 o 
  -9   1  12      123.91      117.02     10.15 o 
  -8   1  12      304.32      274.46     14.37 o 
  -7   1  12      359.01      309.07     13.88 o 
  -6   1  12      153.54      145.70      9.72 o 
  -5   1  12        4.93        0.00      3.85 o 
  -4   1  12       11.22        3.67      3.85 o 
  -3   1  12      633.83      584.87     14.73 o 
  -2   1  12      697.23      581.69     14.06 o 
  -1   1  12     1203.86     1096.13     18.40 o 
   0   1  12       97.99       83.98      4.96 o 
   1   1  12      203.45      225.00      8.80 o 
   2   1  12      156.11      237.04      9.35 o 
   3   1  12      202.38      214.18      9.42 o 
   4   1  12      858.80      832.12     18.89 o 
   5   1  12        6.74       10.76      5.20 o 
   6   1  12      110.88      123.50      9.84 o 
   7   1  12      240.16      233.44     13.15 o 
   8   1  12        6.21        6.54      6.42 o 
   9   1  12        8.46        7.95      6.05 o 
  10   1  12        0.01       16.45      5.56 o 
 -10   2  12       61.26       86.02     10.82 o 
  -9   2  12        9.76        1.83      6.79 o 
  -8   2  12       70.40       63.95      8.80 o 
  -7   2  12        8.51       11.74      5.87 o 
  -6   2  12      224.93      244.38     11.98 o 
  -5   2  12      467.30      450.12     15.53 o 
  -4   2  12       97.61       86.70      6.97 o 
  -3   2  12       67.48       68.97      6.73 o 
  -2   2  12     1230.30     1267.39     21.28 o 
  -1   2  12      472.39      507.41     13.51 o 
   0   2  12      150.61      158.27      7.83 o 
   1   2  12     1623.04     1772.28     23.91 o 
   2   2  12     1682.06     1609.41     23.48 o 
   3   2  12      949.92      890.15     19.50 o 
   4   2  12      512.78      525.50     15.90 o 
   5   2  12      221.69      241.08     11.92 o 
   6   2  12     2064.76     2124.88     33.32 o 
   7   2  12      247.22      247.31     13.33 o 
   8   2  12      143.08      152.67     11.37 o 
   9   2  12        2.61       15.77      6.18 o 
  10   2  12        9.97       14.06      5.81 o 
  -9   3  12        1.97        3.85      6.30 o 
  -8   3  12       15.88       24.21      6.60 o 
  -7   3  12       94.98       93.85      8.99 o 
  -6   3  12        0.62       -3.73      5.32 o 
  -5   3  12       21.91       27.15      6.30 o 
  -4   3  12       54.83       37.66      6.18 o 
  -3   3  12        0.33        2.14      3.61 o 
  -2   3  12       28.61       17.91      4.89 o 
  -1   3  12      646.88      668.15     16.14 o 
   0   3  12       62.78       54.56      6.27 o 
   1   3  12      258.84      259.05     11.31 o 
   2   3  12        0.05       -1.71      4.04 o 
   3   3  12       79.64       92.51      7.34 o 
   4   3  12      487.30      486.68     15.47 o 
   5   3  12      144.51      184.09     10.76 o 
   6   3  12       13.49       11.56      5.56 o 
   7   3  12       41.12       53.38      7.46 o 
   8   3  12       70.55       56.37      8.93 o 
   9   3  12        7.75        3.97      8.56 o 
  -9   4  12        6.02       17.00      7.09 o 
  -8   4  12        0.90        8.62      6.11 o 
  -7   4  12       23.43       31.37      7.03 o 
  -6   4  12        2.27        0.49      5.87 o 
  -5   4  12      128.09      121.12     10.33 o 
  -4   4  12       82.25       70.92      7.21 o 
  -3   4  12      226.44      196.63     10.39 o 
  -2   4  12       90.09       85.78      7.76 o 
  -1   4  12      388.19      392.83     14.06 o 
   0   4  12       48.46       47.80      4.21 o 
   1   4  12      460.53      488.70     15.59 o 
   2   4  12      933.45      930.01     21.46 o 
   3   4  12     2059.63     2236.34     32.10 o 
   4   4  12      305.75      329.55     14.06 o 
   5   4  12       10.79       17.73      5.26 o 
   6   4  12       62.75       56.07      9.05 o 
   7   4  12       51.79       44.88      9.97 o 
   8   4  12        0.15        6.36      6.91 o 
   9   4  12        0.99       -2.08      7.76 o 
  -8   5  12        0.15       -3.36      7.15 o 
  -7   5  12        0.24        0.00      7.03 o 
  -6   5  12        0.39       10.70      6.79 o 
  -5   5  12       58.23       37.60      7.89 o 
  -4   5  12        8.48        6.36      5.38 o 
  -3   5  12       33.62       36.87      6.54 o 
  -2   5  12      109.54      108.22      9.35 o 
  -1   5  12        6.34       14.61      5.87 o 
   0   5  12       47.66       50.14      5.31 o 
   1   5  12      431.93      461.00     16.51 o 
   2   5  12        1.08       -6.73      6.36 o 
   3   5  12       28.37       42.19      6.97 o 
   4   5  12       41.47       36.32      8.13 o 
   5   5  12       31.29       37.91      7.15 o 
   6   5  12       25.53       16.20      7.03 o 
   7   5  12       22.65       33.32      7.83 o 
   8   5  12        0.35        2.75      7.28 o 
  -7   6  12        0.61       -7.46      8.13 o 
  -6   6  12        7.60        5.01      7.76 o 
  -5   6  12       10.93        9.97      6.91 o 
  -4   6  12        0.12       -5.56      6.24 o 
  -3   6  12       54.29       46.41      7.28 o 
  -2   6  12       23.69       35.65      6.42 o 
  -1   6  12       24.74       22.44      7.46 o 
   0   6  12      165.46      187.47      8.47 o 
   1   6  12       26.31       33.69      7.70 o 
   2   6  12       47.25       67.50      8.44 o 
   3   6  12       24.04       23.60      6.85 o 
   4   6  12       52.58       50.20      9.17 o 
   5   6  12        6.71       10.21      7.03 o 
   6   6  12        1.81       -3.24      7.21 o 
   7   6  12        2.20        3.49      5.87 o 
  -6   7  12        0.01        2.08      6.97 o 
  -5   7  12       19.82       11.31      9.17 o 
  -4   7  12        0.02        8.19      6.60 o 
  -3   7  12       22.22       22.38      8.68 o 
  -2   7  12        1.36       -0.61      6.85 o 
  -1   7  12       79.99      107.73      9.97 o 
   0   7  12        2.31        8.33     10.61 o 
   1   7  12       95.01       89.39     10.21 o 
   2   7  12        1.19       -2.93      7.15 o 
   3   7  12        3.25        5.50      6.97 o 
   4   7  12       25.00       40.35      7.95 o 
   5   7  12        5.93        2.02      7.64 o 
  -3   8  12        3.08        0.67      7.76 o 
  -2   8  12        2.18        3.36      7.52 o 
  -1   8  12        8.12        5.32      8.80 o 
   0   8  12        5.00       -6.97      5.88 o 
   1   8  12        1.59        1.35      9.05 o 
   2   8  12        0.35       -2.69      7.15 o 
   3   8  12        0.01       -0.73      7.83 o 
 -10   1  13        2.54        2.08      7.76 o 
  -9   1  13       61.21       55.09      8.74 o 
  -8   1  13       27.32       32.28      6.54 o 
  -7   1  13       37.72       31.30      6.73 o 
  -6   1  13        0.35       -2.20      5.07 o 
  -5   1  13       43.15       50.01      6.54 o 
  -4   1  13       79.12       72.70      6.79 o 
  -3   1  13      631.55      573.99     15.41 o 
  -2   1  13       17.73       18.59      4.04 o 
  -1   1  13        5.67        0.31      3.49 o 
   0   1  13      440.56      428.13     15.77 o 
   1   1  13       26.39       33.63      4.59 o 
   2   1  13        0.73        7.76      3.49 o 
   3   1  13        5.46        8.68      4.04 o 
   4   1  13        0.22       -1.83      4.71 o 
   5   1  13       42.98       43.41      7.46 o 
   6   1  13      174.31      158.72     11.68 o 
   7   1  13        0.16        9.11      4.77 o 
   8   1  13       45.18       60.47      8.32 o 
   9   1  13        0.00        6.97      5.56 o 
 -10   2  13        1.58      -12.29      8.19 o 
  -9   2  13        0.28       10.09      6.11 o 
  -8   2  13        0.11        3.36      5.56 o 
  -7   2  13       73.52       88.23      7.95 o 
  -6   2  13       10.09       11.86      5.14 o 
  -5   2  13        0.12        4.52      4.59 o 
  -4   2  13        2.97        1.10      4.28 o 
  -3   2  13       20.39       17.36      4.95 o 
  -2   2  13      183.29      218.52      9.66 o 
  -1   2  13       70.64       95.56      6.85 o 
   0   2  13      134.78      152.88      8.50 o 
   1   2  13       51.39       42.74      5.75 o 
   2   2  13      159.83      173.46      9.11 o 
   3   2  13      252.50      259.18     11.43 o 
   4   2  13     1475.48     1594.18     26.35 o 
   5   2  13      308.99      341.35     13.63 o 
   6   2  13      769.74      866.18     22.93 o 
   7   2  13        1.46       11.49      5.69 o 
   8   2  13       34.76       36.13      6.73 o 
   9   2  13        4.42        5.87      7.89 o 
  -9   3  13       23.19       20.42      6.85 o 
  -8   3  13       13.22       10.70      6.36 o 
  -7   3  13        0.77        9.11      5.26 o 
  -6   3  13      204.07      188.86     12.35 o 
  -5   3  13      148.04      115.37      9.54 o 
  -4   3  13       50.27       59.18      6.85 o 
  -3   3  13      134.22      154.93      9.05 o 
  -2   3  13       25.48       22.62      5.56 o 
  -1   3  13       12.19       14.98      5.20 o 
   0   3  13      114.41      115.24      5.56 o 
   1   3  13       23.98       24.95      4.95 o 
   2   3  13      456.71      518.04     15.29 o 
   3   3  13       38.33       38.03      6.66 o 
   4   3  13       17.58       16.32      5.87 o 
   5   3  13       48.06       42.92      7.40 o 
   6   3  13       23.50       27.09      7.15 o 
   7   3  13        0.20       -6.66      6.05 o 
   8   3  13        7.01        9.17      6.97 o 
   9   3  13        5.59       12.23      7.95 o 
  -9   4  13        0.40        6.97      7.21 o 
  -8   4  13        0.00        5.69      6.11 o 
  -7   4  13       17.45       19.08      7.28 o 
  -6   4  13        0.02       -9.63      6.42 o 
  -5   4  13       24.49       28.74      7.21 o 
  -4   4  13        5.85        7.70      5.93 o 
  -3   4  13       12.52        9.35      5.93 o 
  -2   4  13        7.10        9.72      5.62 o 
  -1   4  13      659.25      690.22     18.04 o 
   0   4  13       19.46       15.49      5.44 o 
   1   4  13       62.50       54.84      7.03 o 
   2   4  13        3.69       -0.79      5.56 o 
   3   4  13        0.15        0.43      5.75 o 
   4   4  13        6.99        6.91      5.93 o 
   5   4  13      132.01      127.85     10.09 o 
   6   4  13      198.11      218.52     13.39 o 
   7   4  13       85.04       92.26      9.97 o 
   8   4  13       80.61       84.31     10.33 o 
  -8   5  13        7.12        4.83      8.25 o 
  -7   5  13       70.22       67.50      9.78 o 
  -6   5  13       49.43       46.59      9.05 o 
  -5   5  13       93.11       65.97      9.11 o 
  -4   5  13        0.00       -1.53      5.75 o 
  -3   5  13       21.04       13.94      6.30 o 
  -2   5  13       59.40       59.49      8.87 o 
  -1   5  13        8.37       22.07      6.05 o 
   0   5  13      407.55      451.03     11.51 o 
   1   5  13       52.56       69.09      8.56 o 
   2   5  13       11.15        3.30      6.60 o 
   3   5  13       26.47       25.43      6.97 o 
   4   5  13       28.50       15.53      7.03 o 
   5   5  13       15.39       14.37      6.11 o 
   6   5  13        4.80        0.00      7.58 o 
   7   5  13       16.69       13.63      8.19 o 
  -7   6  13       20.66       20.85      7.76 o 
  -6   6  13        4.71        6.48      6.85 o 
  -5   6  13        1.22        2.45      6.42 o 
  -4   6  13        0.13        6.85      6.11 o 
  -3   6  13       37.93       42.62      7.70 o 
  -2   6  13        0.57       -8.71      5.81 o 
  -1   6  13        8.49        6.73      6.60 o 
   0   6  13        1.95        1.63      4.88 o 
   1   6  13       56.24       56.86      8.50 o 
   2   6  13      232.54      225.00     13.39 o 
   3   6  13       18.29       25.01      6.85 o 
   4   6  13       17.90       20.97      6.97 o 
   5   6  13       33.90       34.67      8.07 o 
   6   6  13       13.30       11.92      7.46 o 
  -5   7  13       28.36       27.27      8.32 o 
  -4   7  13       56.93       51.85      9.84 o 
  -3   7  13        3.43       16.20      7.21 o 
  -2   7  13        0.12        4.22      5.56 o 
  -1   7  13       20.28       26.17      7.64 o 
   0   7  13       13.85       16.87      5.88 o 
   1   7  13       37.10       30.57      9.48 o 
   2   7  13       21.55       18.95      8.38 o 
   3   7  13        2.30      -12.01      8.01 o 
   4   7  13        0.81        1.35      7.46 o 
   5   7  13       36.52       39.62      9.11 o 
  -2   8  13        5.45       -7.64      8.50 o 
  -1   8  13       12.03       29.35      7.52 o 
   0   8  13       41.22       46.67      6.91 o 
   1   8  13      162.31      174.56     14.67 o 
   2   8  13       27.99       16.81      9.84 o 
 -10   0  14        6.38       -2.81      7.09 o 
  -9   0  14       22.22       36.26      7.46 o 
  -8   0  14       65.30       89.20      9.78 o 
  -7   0  14       10.29       11.56      5.38 o 
  -6   0  14       39.72       35.77      6.60 o 
  -5   0  14      532.58      517.80     16.75 o 
  -4   0  14      483.97      468.34     15.35 o 
  -3   0  14       10.00       10.64      4.46 o 
  -2   0  14      259.09      295.55     11.07 o 
  -1   0  14       38.93       48.30      5.20 o 
   0   0  14      625.29      725.86     11.56 o 
   1   0  14      214.27      305.52     10.64 o 
   2   0  14       21.02       22.62      3.91 o 
   3   0  14     3000.54     3051.96     34.12 o 
   4   0  14      470.04      436.30     15.16 o 
   5   0  14    10657.40    11357.68     72.21 o 
   6   0  14        0.05        3.73      5.14 o 
   7   0  14       33.37       36.44      6.73 o 
   8   0  14      309.84      329.43     16.02 o 
   9   0  14       29.05        4.52      6.91 o 
 -10   1  14        3.33        7.03      6.60 o 
  -9   1  14        2.76        3.18      5.56 o 
  -8   1  14        3.76        2.81      5.87 o 
  -7   1  14       60.82       55.03      7.28 o 
  -6   1  14      135.89      120.20      8.93 o 
  -5   1  14        0.83        1.65      4.65 o 
  -4   1  14       10.00       14.37      5.38 o 
  -3   1  14      463.15      419.85     14.00 o 
  -2   1  14      532.09      471.27     14.25 o 
  -1   1  14     2293.10     2197.34     27.57 o 
   0   1  14      699.99      705.76     15.01 o 
   1   1  14      374.60      331.50     11.68 o 
   2   1  14       28.77       41.82      5.01 o 
   3   1  14      101.49       99.54      7.46 o 
   4   1  14     1120.44     1058.65     22.74 o 
   5   1  14      527.74      567.20     17.85 o 
   6   1  14      291.34      253.92     13.27 o 
   7   1  14      423.00      403.28     17.36 o 
   8   1  14       15.24       19.32      6.48 o 
   9   1  14       40.71       60.65      7.76 o 
  -9   2  14       25.70       39.56      7.95 o 
  -8   2  14       48.16       59.00      9.35 o 
  -7   2  14       38.39       17.43      6.54 o 
  -6   2  14        0.04        5.75      5.20 o 
  -5   2  14      231.48      245.48     12.47 o 
  -4   2  14      743.09      792.63     19.63 o 
  -3   2  14      706.73      720.85     18.10 o 
  -2   2  14      108.70      102.59      7.28 o 
  -1   2  14      804.22      842.46     18.83 o 
   0   2  14      125.58      137.91      8.01 o 
   1   2  14      302.95      307.23     11.92 o 
   2   2  14        1.74        0.37      4.04 o 
   3   2  14      702.97      753.74     18.71 o 
   4   2  14      489.58      467.24     15.90 o 
   5   2  14      803.96      813.48     21.58 o 
   6   2  14        0.10       -3.91      5.87 o 
   7   2  14       10.06        7.64      5.20 o 
   8   2  14      132.59      169.67     12.53 o 
   9   2  14       36.47       50.93      8.62 o 
  -9   3  14        0.41        3.36      6.36 o 
  -8   3  14       53.52       49.71      9.17 o 
  -7   3  14      188.35      162.57     12.23 o 
  -6   3  14      672.02      606.27     20.60 o 
  -5   3  14      383.81      395.70     15.71 o 
  -4   3  14       31.30       34.36      6.05 o 
  -3   3  14       36.27       24.52      5.99 o 
  -2   3  14      713.91      737.91     18.71 o 
  -1   3  14     1523.67     1614.36     26.23 o 
   0   3  14       55.29       49.41      4.49 o 
   1   3  14       85.78      105.16      8.13 o 
   2   3  14       91.16       90.06      7.83 o 
   3   3  14        0.86       -3.67      5.26 o 
   4   3  14      147.18      166.06     10.58 o 
   5   3  14       77.29       71.23      7.83 o 
   6   3  14        1.24        4.16      5.20 o 
   7   3  14       35.43       40.78      8.19 o 
   8   3  14        2.35       -4.46      6.91 o 
   9   3  14        0.15       -2.08      6.97 o 
  -8   4  14       18.97       18.34      7.64 o 
  -7   4  14       23.28        8.38      7.76 o 
  -6   4  14       13.78       13.70      7.40 o 
  -5   4  14      154.02      177.92     11.80 o 
  -4   4  14       95.68       97.76      8.87 o 
  -3   4  14      125.53      120.26      9.54 o 
  -2   4  14      148.41      166.24     10.33 o 
  -1   4  14       26.40       19.50      6.36 o 
   0   4  14       75.65       77.25     10.61 o 
   1   4  14        2.42       -0.43      5.14 o 
   2   4  14        0.48        0.43      4.52 o 
   3   4  14      123.21      146.80     10.52 o 
   4   4  14        5.37        7.28      4.95 o 
   5   4  14       43.32       32.77      8.19 o 
   6   4  14       11.32       20.30      7.46 o 
   7   4  14      295.87      321.48     17.55 o 
   8   4  14      103.38      118.67     12.29 o 
  -7   5  14      170.79      180.79     14.12 o 
  -6   5  14      157.25      163.06     12.11 o 
  -5   5  14       89.43       88.59     10.03 o 
  -4   5  14       41.10       55.82      8.25 o 
  -3   5  14        4.39      -10.46      6.97 o 
  -2   5  14       98.88       94.95      9.66 o 
  -1   5  14      165.96      204.03     11.92 o 
   0   5  14       32.34       24.88      5.17 o 
   1   5  14       14.52       12.35      6.85 o 
   2   5  14        4.62        3.42      6.11 o 
   3   5  14       91.54       89.20      8.93 o 
   4   5  14        0.77       -6.48      5.56 o 
   5   5  14       12.64       14.92      7.09 o 
   6   5  14       29.83       27.82      7.52 o 
   7   5  14       26.76       24.09      8.80 o 
  -6   6  14       21.46       25.31      7.89 o 
  -5   6  14        4.51        6.24      7.89 o 
  -4   6  14       23.13       21.89      8.07 o 
  -3   6  14       38.61       27.76      7.76 o 
  -2   6  14        1.54        3.30      5.38 o 
  -1   6  14       17.96       25.25      7.64 o 
   0   6  14      156.57      174.59     15.16 o 
   1   6  14       86.64       89.51      9.54 o 
   2   6  14       86.18      102.72     10.15 o 
   3   6  14        6.98        5.20      6.97 o 
   4   6  14       21.95       15.71      8.25 o 
   5   6  14       12.93       15.96      7.52 o 
   6   6  14        0.37       -6.85      8.07 o 
  -5   7  14        2.15        8.44      6.66 o 
  -4   7  14        0.95      -10.70      7.89 o 
  -3   7  14        0.15       -3.24      7.09 o 
  -2   7  14        0.57        6.24      6.24 o 
  -1   7  14        3.54       10.46      7.21 o 
   0   7  14      200.03      186.24     10.15 o 
   1   7  14        6.33        6.85      8.80 o 
   2   7  14        1.11       -2.51      7.64 o 
   3   7  14        5.28       12.41      7.34 o 
   4   7  14        5.60       16.32      7.46 o 
  -1   8  14        7.54       12.66      7.70 o 
   0   8  14        0.26        7.65      5.96 o 
  -9   1  15        0.13        3.91      6.36 o 
  -8   1  15        1.82        1.77      6.18 o 
  -7   1  15       53.10       49.89      7.46 o 
  -6   1  15       53.79       65.85      8.07 o 
  -5   1  15       91.86       96.72      9.11 o 
  -4   1  15     1382.24     1280.53     25.25 o 
  -3   1  15        1.05       -5.62      5.38 o 
  -2   1  15        0.09        5.32      4.28 o 
  -1   1  15       27.47       12.29      5.38 o 
   0   1  15       26.37        3.32      9.32 o 
   1   1  15       12.38       22.81      4.16 o 
   2   1  15       64.85       78.38      6.60 o 
   3   1  15       61.87       68.84      6.79 o 
   4   1  15       67.98       73.98      8.32 o 
   5   1  15       14.53       24.82      6.91 o 
   6   1  15       60.64       72.02      8.38 o 
   7   1  15      109.59       -3.85      6.30 o 
   8   1  15        0.49        6.11      5.32 o 
   9   1  15        1.35        2.02      6.73 o 
  -9   2  15        3.61       -2.69      7.58 o 
  -8   2  15        0.12       -2.45      6.18 o 
  -7   2  15        8.76       10.94      6.48 o 
  -6   2  15       40.36       31.43      6.85 o 
  -5   2  15        5.92       -4.59      6.24 o 
  -4   2  15      189.05      201.95     11.31 o 
  -3   2  15       14.15       11.37      5.87 o 
  -2   2  15      750.90      717.85     18.22 o 
  -1   2  15      227.48      216.99     10.70 o 
   0   2  15       11.01       11.43      5.90 o 
   1   2  15      123.33      108.52      8.25 o 
   2   2  15        0.19       -1.16      3.79 o 
   3   2  15        1.07       -6.79      4.52 o 
   4   2  15      742.72      796.48     20.54 o 
   5   2  15      116.22      112.80      9.90 o 
   6   2  15      327.41      310.59     14.73 o 
   7   2  15       37.35       24.40      7.40 o 
   8   2  15        2.37        5.01      6.54 o 
   9   2  15        4.29       -6.24      6.91 o 
  -9   3  15        2.54        9.05      6.66 o 
  -8   3  15        0.53       -9.72      6.48 o 
  -7   3  15       79.34       90.12     10.21 o 
  -6   3  15       33.61       37.54      7.89 o 
  -5   3  15      290.88      275.87     14.43 o 
  -4   3  15       53.27       33.44      6.79 o 
  -3   3  15      535.41      520.06     16.63 o 
  -2   3  15      409.84      395.95     15.16 o 
  -1   3  15      397.50      388.98     14.55 o 
   0   3  15        8.16        2.13      3.97 o 
   1   3  15        5.27        6.79      5.07 o 
   2   3  15        9.61       17.30      4.40 o 
   3   3  15      149.76      160.13     10.39 o 
   4   3  15      185.12      190.58     11.56 o 
   5   3  15       42.37       43.04      7.09 o 
   6   3  15       16.88       14.73      5.87 o 
   7   3  15        6.68       13.15      7.40 o 
   8   3  15       29.86       49.83      8.44 o 
  -8   4  15        4.86       -6.05      7.83 o 
  -7   4  15       60.03       40.84      9.72 o 
  -6   4  15       18.35       10.82      7.76 o 
  -5   4  15        0.02        0.55      6.11 o 
  -4   4  15        0.18       -0.49      4.83 o 
  -3   4  15        0.85        1.90      5.93 o 
  -2   4  15      166.23      181.83     11.56 o 
  -1   4  15       36.00       41.64      7.58 o 
   0   4  15      228.24      232.61      8.49 o 
   1   4  15       18.45       24.33      6.18 o 
   2   4  15      193.27      174.68     11.37 o 
   3   4  15      206.90      232.03     12.96 o 
   4   4  15       94.83      101.31      8.80 o 
   5   4  15        1.41       -7.58      5.56 o 
   6   4  15       28.78       42.86      7.52 o 
   7   4  15        0.83       12.78      7.21 o 
   8   4  15       10.92       11.13      7.58 o 
  -7   5  15        2.04        5.38      6.85 o 
  -6   5  15       65.71       54.78      9.97 o 
  -5   5  15        6.83        5.26      7.34 o 
  -4   5  15        4.38       -0.55      5.99 o 
  -3   5  15       28.06       12.53      6.54 o 
  -2   5  15        1.61       -7.58      6.60 o 
  -1   5  15      369.64      373.02     16.51 o 
   0   5  15        7.40       12.14      4.33 o 
   1   5  15       29.98       27.88      7.03 o 
   2   5  15      141.56      168.20     11.37 o 
   3   5  15       31.02       44.14      6.97 o 
   4   5  15       68.82       70.07      9.42 o 
   5   5  15       36.65       40.60      9.60 o 
   6   5  15        0.67       10.88      6.42 o 
   7   5  15       13.05       16.57      7.95 o 
  -6   6  15       19.48       21.28      9.42 o 
  -5   6  15       16.99       16.81      7.46 o 
  -4   6  15        5.91        6.73      5.14 o 
  -3   6  15       13.53       21.15      7.46 o 
  -2   6  15       50.31       47.26      9.54 o 
  -1   6  15        1.81       -6.18      7.40 o 
   0   6  15        5.51       17.86      5.21 o 
   1   6  15       21.99       18.04      7.09 o 
   2   6  15       13.03       17.30      7.76 o 
   3   6  15        2.33       -4.16      6.85 o 
   4   6  15       14.54       10.03      7.76 o 
   5   6  15        1.99       -0.67      7.40 o 
   6   6  15       40.80       35.22     10.27 o 
  -4   7  15        0.01       -5.50      7.46 o 
  -3   7  15        0.06       -0.67      7.21 o 
  -2   7  15        2.70       -0.67      5.87 o 
  -1   7  15       10.47       -4.46      8.07 o 
   0   7  15        3.21       -1.86      5.55 o 
   1   7  15       29.02       25.01      9.60 o 
   2   7  15        1.59        3.91      6.97 o 
   3   7  15        0.01       -4.04      7.40 o 
   4   7  15       10.52        7.70      8.74 o 
  -9   0  16        7.03       -3.36      6.60 o 
  -8   0  16       71.67       93.73     10.15 o 
  -7   0  16        0.38        2.75      5.69 o 
  -6   0  16        3.14        3.49      4.89 o 
  -5   0  16        1.70       -2.26      5.38 o 
  -4   0  16      787.33      776.18     20.60 o 
  -3   0  16     3831.18     3915.76     41.03 o 
  -2   0  16     1703.95     1684.73     26.29 o 
  -1   0  16       28.67       32.53      5.26 o 
   0   0  16       55.19       51.11      4.21 o 
   1   0  16      879.18      934.78     19.93 o 
   2   0  16      592.73      609.39     16.81 o 
   3   0  16      437.56      492.30     15.53 o 
   4   0  16      238.92      248.41     11.74 o 
   5   0  16       42.40       22.07      7.52 o 
   6   0  16      221.97      237.84     12.78 o 
   7   0  16        1.98       10.21      5.20 o 
   8   0  16      189.09      175.35     13.51 o 
   9   0  16       16.11       17.30      8.19 o 
  -9   1  16        8.93       22.93      7.34 o 
  -8   1  16        9.96       17.73      7.46 o 
  -7   1  16        0.03        9.42      5.20 o 
  -6   1  16      244.05      228.91     13.02 o 
  -5   1  16      797.79      732.65     20.60 o 
  -4   1  16      751.26      647.42     19.63 o 
  -3   1  16      845.63      749.16     20.05 o 
  -2   1  16      236.49      229.09     10.88 o 
  -1   1  16      587.87      616.97     16.81 o 
   0   1  16      701.73      679.77     29.13 o 
   1   1  16      508.62      503.98     15.22 o 
   2   1  16       68.75       77.53      6.42 o 
   3   1  16      113.65       82.42      7.64 o 
   4   1  16       71.10       68.84      8.07 o 
   5   1  16      217.55      213.32     12.11 o 
   6   1  16        0.10        1.59      5.50 o 
   7   1  16       21.24       21.77      6.66 o 
   8   1  16       47.36       26.54      8.62 o 
   9   1  16        7.81       18.83      8.44 o 
  -9   2  16       11.15       22.81      7.64 o 
  -8   2  16       45.24       33.26      8.56 o 
  -7   2  16       10.77       -0.55      6.54 o 
  -6   2  16       15.29       20.36      6.18 o 
  -5   2  16      125.63      127.60     10.21 o 
  -4   2  16      142.16      167.77     10.70 o 
  -3   2  16      751.66      763.22     20.48 o 
  -2   2  16      130.97      138.67      9.78 o 
  -1   2  16       57.12       52.70      6.66 o 
   0   2  16        0.08        8.93      5.75 o 
   1   2  16      429.82      482.77     15.29 o 
   2   2  16        0.23        3.24      4.04 o 
   3   2  16       32.46       41.03      6.48 o 
   4   2  16      874.09      981.25     23.84 o 
   5   2  16      328.62      331.87     15.47 o 
   6   2  16       89.76      108.95      9.97 o 
   7   2  16       30.96       31.30      7.52 o 
   8   2  16       17.59       23.42      7.64 o 
  -8   3  16        0.38       -3.30      7.40 o 
  -7   3  16        0.29        7.83      6.91 o 
  -6   3  16       44.97       37.48      8.01 o 
  -5   3  16       26.66       22.44      7.21 o 
  -4   3  16       28.53       21.89      6.48 o 
  -3   3  16      236.09      208.73     12.29 o 
  -2   3  16       91.23       87.68      8.87 o 
  -1   3  16      632.64      565.31     17.73 o 
   0   3  16      126.62      133.78      6.68 o 
   1   3  16      203.52      188.80     10.39 o 
   2   3  16       46.20       49.40      6.91 o 
   3   3  16      204.21      208.25     11.62 o 
   4   3  16       24.30       27.33      7.03 o 
   5   3  16        5.67        4.22      6.05 o 
   6   3  16       71.10       89.39      9.35 o 
   7   3  16      142.33      129.07     12.59 o 
   8   3  16      138.68      131.02     13.51 o 
  -8   4  16       23.40       13.21      8.38 o 
  -7   4  16        4.10        2.57      6.97 o 
  -6   4  16       39.99       46.22      8.07 o 
  -5   4  16       13.86        6.05      6.48 o 
  -4   4  16        0.04        8.32      5.32 o 
  -3   4  16      270.86      286.08     14.25 o 
  -2   4  16       46.43       48.24      7.70 o 
  -1   4  16      126.09      122.10     10.15 o 
   0   4  16        1.34        1.04      4.00 o 
   1   4  16        2.43        4.22      4.95 o 
   2   4  16       45.89       54.78      7.52 o 
   3   4  16       21.62       29.59      7.03 o 
   4   4  16        0.14        2.63      5.81 o 
   5   4  16       49.04       45.37      7.76 o 
   6   4  16       79.96       86.09      9.42 o 
   7   4  16      136.20      185.26     13.51 o 
  -7   5  16       20.41       15.22      7.70 o 
  -6   5  16       30.37       35.46      8.56 o 
  -5   5  16        5.51       10.27      6.60 o 
  -4   5  16        0.01        1.71      6.36 o 
  -3   5  16        7.53        1.10      6.18 o 
  -2   5  16       26.69       24.27      7.40 o 
  -1   5  16      661.98      662.34     20.79 o 
   0   5  16      150.24      150.91     15.56 o 
   1   5  16       34.52       31.85      7.03 o 
   2   5  16        8.71        5.38      6.79 o 
   3   5  16        8.69        6.66      7.34 o 
   4   5  16       84.53       88.84     10.33 o 
   5   5  16       22.08       21.09      7.83 o 
   6   5  16       19.81       40.48      8.01 o 
  -5   6  16        3.83       10.03      7.21 o 
  -4   6  16        0.44        9.54      6.73 o 
  -3   6  16       40.39       54.97      8.99 o 
  -2   6  16        5.26        0.61      6.85 o 
  -1   6  16        0.23      -11.56      7.70 o 
   0   6  16       43.12       43.69      6.62 o 
   1   6  16      215.90      231.66     14.37 o 
   2   6  16      250.91      269.14     16.14 o 
   3   6  16       36.86       48.48      9.11 o 
   4   6  16        2.85        3.91      6.91 o 
   5   6  16        4.56        2.75      6.85 o 
  -3   7  16        9.56        1.35      8.13 o 
  -2   7  16        2.78        4.71      7.52 o 
  -1   7  16       22.06       25.01      8.74 o 
   0   7  16       54.35       55.79     10.64 o 
   1   7  16        5.03       15.96      8.74 o 
   2   7  16       19.29       23.72      8.25 o 
   3   7  16        3.99        4.89      6.66 o 
  -9   1  17        3.79       12.53      5.93 o 
  -8   1  17        0.00        1.90      6.48 o 
  -7   1  17       46.05       49.16      8.38 o 
  -6   1  17        1.96       -1.04      5.26 o 
  -5   1  17       10.94       12.17      6.11 o 
  -4   1  17      549.94      534.98     17.98 o 
  -3   1  17      320.62      281.92     13.70 o 
  -2   1  17      117.62       95.44      8.13 o 
  -1   1  17        0.06       -3.55      4.16 o 
   0   1  17       38.45       26.60      8.83 o 
   1   1  17       25.39       13.57      5.99 o 
   2   1  17       15.54       10.33      4.52 o 
   3   1  17       45.74       41.76      6.54 o 
   4   1  17      131.00      153.83     11.25 o 
   5   1  17       13.36        9.05      6.30 o 
   6   1  17       11.53       10.39      5.99 o 
   7   1  17       42.84       -1.77      6.30 o 
   8   1  17       29.28       39.44      8.38 o 
  -8   2  17        0.01        1.28      6.05 o 
  -7   2  17       17.41       14.31      7.28 o 
  -6   2  17        6.05        4.40      5.07 o 
  -5   2  17       47.01       50.99      7.09 o 
  -4   2  17        3.61        1.90      6.30 o 
  -3   2  17      417.96      402.43     15.84 o 
  -2   2  17        6.67       -1.28      6.18 o 
  -1   2  17      195.38      190.45     11.25 o 
   0   2  17       12.35       14.96      3.33 o 
   1   2  17       10.33        0.43      4.83 o 
   2   2  17       80.76       63.95      8.13 o 
   3   2  17       14.21       -1.83      6.42 o 
   4   2  17      223.13      201.09     12.59 o 
   5   2  17       53.69       65.60      8.56 o 
   6   2  17        5.94        7.34      6.05 o 
   7   2  17       41.12       46.22      8.50 o 
   8   2  17       24.43       38.46      8.01 o 
  -8   3  17        0.01        6.11      6.11 o 
  -7   3  17        0.29       -0.61      6.66 o 
  -6   3  17        9.96       16.14      5.20 o 
  -5   3  17       77.08       54.54      7.95 o 
  -4   3  17       32.55       31.55      7.34 o 
  -3   3  17        1.02       -1.90      5.87 o 
  -2   3  17      772.47      789.82     21.52 o 
  -1   3  17       15.28       12.90      6.42 o 
   0   3  17       42.71       48.79      9.69 o 
   1   3  17        3.69       -8.99      6.79 o 
   2   3  17        0.30       -1.41      5.01 o 
   3   3  17       67.53       89.20      9.54 o 
   4   3  17       29.29       22.07      7.03 o 
   5   3  17       38.75       45.12      7.70 o 
   6   3  17        0.99        5.93      5.93 o 
   7   3  17        0.24      -11.46      7.64 o 
   8   3  17       38.52       74.59     10.27 o 
  -7   4  17        2.09       -9.97      7.58 o 
  -6   4  17       31.27       22.81      8.13 o 
  -5   4  17      101.86       81.19     10.39 o 
  -4   4  17       17.54       21.70      6.48 o 
  -3   4  17       30.79       33.08      6.66 o 
  -2   4  17      117.57      129.07     10.64 o 
  -1   4  17       33.86       29.29      8.13 o 
   0   4  17        6.41       -3.42      4.55 o 
   1   4  17       22.79       17.24      6.48 o 
   2   4  17        4.88        5.56      6.30 o 
   3   4  17      673.05      690.71     22.44 o 
   4   4  17       20.34       23.91      7.58 o 
   5   4  17       22.90       23.11      7.34 o 
   6   4  17        0.28        6.36      5.75 o 
   7   4  17       20.16       22.68      8.32 o 
  -6   5  17        6.56        0.00      7.89 o 
  -5   5  17        1.48        2.51      5.69 o 
  -4   5  17        7.55        7.15      6.54 o 
  -3   5  17        1.95       13.70      5.75 o 
  -2   5  17       89.50       75.08      8.87 o 
  -1   5  17       20.77       20.05      7.15 o 
   0   5  17        3.84       -1.60      5.41 o 
   1   5  17        0.46       -9.54      6.36 o 
   2   5  17        2.11       11.19      6.05 o 
   3   5  17        3.38        0.55      5.87 o 
   4   5  17       18.33       15.22      7.34 o 
   5   5  17        0.08        3.85      6.30 o 
   6   5  17        1.61        2.08      7.28 o 
  -5   6  17        6.90       13.88      7.09 o 
  -4   6  17        6.65       -4.65      7.89 o 
  -3   6  17        0.79      -11.43      7.76 o 
  -2   6  17       22.49       21.58      7.21 o 
  -1   6  17       17.41       26.72      7.34 o 
   0   6  17       67.29       56.88     40.20 o 
   1   6  17        6.76       31.85      7.46 o 
   2   6  17       59.79       73.19     10.70 o 
   3   6  17       11.49       21.95      6.66 o 
   4   6  17       12.14        2.02      7.83 o 
  -2   7  17        4.90       -6.24      7.28 o 
  -1   7  17        7.56        4.10      7.64 o 
   0   7  17       49.01       63.16      6.63 o 
   1   7  17       74.86       93.67     12.35 o 
   2   7  17       10.18        9.11      8.62 o 
  -8   0  18       90.47       85.66     11.62 o 
  -7   0  18       13.27       17.36      6.85 o 
  -6   0  18       20.71       20.85      6.36 o 
  -5   0  18       76.46       91.34      8.25 o 
  -4   0  18       40.68       46.41      7.89 o 
  -3   0  18      203.46      180.92     11.56 o 
  -2   0  18        1.83       -2.57      3.61 o 
  -1   0  18        8.68       15.47      4.46 o 
   0   0  18        8.82        8.44      3.38 o 
   1   0  18      778.60      786.64     19.81 o 
   2   0  18      465.07      401.82     14.92 o 
   3   0  18      795.74      758.33     20.48 o 
   4   0  18       70.85      109.32      8.87 o 
   5   0  18       45.24       57.04      8.25 o 
   6   0  18        3.65        0.00      5.87 o 
   7   0  18        4.81        2.51      5.99 o 
   8   0  18       46.49       37.30      8.99 o 
  -8   1  18      126.60      131.27     12.72 o 
  -7   1  18       30.24       71.23      9.29 o 
  -6   1  18       98.46      133.16     10.94 o 
  -5   1  18        0.21        4.10      5.07 o 
  -4   1  18       25.24       27.82      7.58 o 
  -3   1  18      518.55      506.49     17.79 o 
  -2   1  18       10.23       11.74      4.16 o 
  -1   1  18      383.61      380.48     14.06 o 
   0   1  18      222.59      213.99     24.76 o 
   1   1  18      459.41      448.34     15.22 o 
   2   1  18       15.72       10.15      5.69 o 
   3   1  18       58.25       43.47      6.36 o 
   4   1  18        0.03        8.38      3.79 o 
   5   1  18      101.23      110.60      9.60 o 
   6   1  18       34.74       26.96      7.40 o 
   7   1  18        4.98        5.01      5.81 o 
   8   1  18       25.88       36.93      7.09 o 
  -8   2  18       20.59       22.32      7.70 o 
  -7   2  18        0.20       -3.12      6.66 o 
  -6   2  18        9.79        8.56      6.05 o 
  -5   2  18        9.10       12.23      5.93 o 
  -4   2  18      191.49      176.51     11.98 o 
  -3   2  18      312.49      338.54     15.04 o 
  -2   2  18      529.89      506.61     17.24 o 
  -1   2  18      139.77      142.70      9.78 o 
   0   2  18       13.46        6.73      4.40 o 
   1   2  18        2.86       -2.69      4.22 o 
   2   2  18      453.36      397.66     15.71 o 
   3   2  18     1012.03     1070.45     25.01 o 
   4   2  18       97.40       86.27      9.11 o 
   5   2  18      107.75      121.55     10.64 o 
   6   2  18      100.95      134.88     11.43 o 
   7   2  18        0.01        8.38      6.54 o 
   8   2  18       27.16       22.44      7.95 o 
  -7   3  18        0.35        7.15      6.91 o 
  -6   3  18       50.74       55.94      8.62 o 
  -5   3  18        1.25        4.46      5.20 o 
  -4   3  18        3.56       -4.22      6.30 o 
  -3   3  18        7.49        2.51      5.44 o 
  -2   3  18      483.30      434.53     17.06 o 
  -1   3  18        8.76       15.59      5.93 o 
   0   3  18       20.96       18.50      3.98 o 
   1   3  18      177.19      190.82     11.31 o 
   2   3  18       11.32       11.31      5.75 o 
   3   3  18      224.92      222.19     13.70 o 
   4   3  18       61.07       42.19      8.68 o 
   5   3  18      101.66      107.42     11.07 o 
   6   3  18       58.50       61.51      8.68 o 
   7   3  18        0.62        2.02      7.28 o 
  -7   4  18        0.79       -2.08      7.09 o 
  -6   4  18        1.11        0.00      5.87 o 
  -5   4  18        9.22       -3.61      6.05 o 
  -4   4  18        6.86       -3.97      6.48 o 
  -3   4  18       31.34       34.18      7.21 o 
  -2   4  18      297.65      278.19     15.04 o 
  -1   4  18      220.36      220.29     13.82 o 
   0   4  18      260.61      261.38      9.60 o 
   1   4  18        0.12       -2.63      5.56 o 
   2   4  18      159.19      174.86     12.04 o 
   3   4  18      476.59      528.68     19.57 o 
   4   4  18        7.88        0.00      7.40 o 
   5   4  18       10.05        3.12      6.91 o 
   6   4  18        0.08       -6.60      6.36 o 
  -6   5  18       51.05       70.80      9.60 o 
  -5   5  18        1.08        8.50      6.85 o 
  -4   5  18        0.01       13.02      6.18 o 
  -3   5  18        1.62        1.77      5.38 o 
  -2   5  18       24.65       27.76      7.64 o 
  -1   5  18       49.06       44.33      8.50 o 
   0   5  18        5.30        5.61      5.05 o 
   1   5  18       63.18       92.99      9.29 o 
   2   5  18       51.25       48.73      9.05 o 
   3   5  18        2.21      -10.91      7.28 o 
   4   5  18        7.90        6.97      7.09 o 
   5   5  18       12.53       10.76      6.30 o 
  -4   6  18        2.66       -3.42      7.34 o 
  -3   6  18       13.60        7.95      8.44 o 
  -2   6  18       27.61       30.20      8.74 o 
  -1   6  18        5.06       14.55      6.91 o 
   0   6  18        0.03        1.76      5.29 o 
   1   6  18       12.05       21.70      6.79 o 
   2   6  18        0.58        0.00      7.64 o 
   3   6  18        5.38       -2.02      6.91 o 
   4   6  18       16.12       19.63      7.21 o 
  -8   1  19        7.06        4.83      8.07 o 
  -7   1  19       12.53       24.58      8.25 o 
  -6   1  19       28.70       21.52      8.07 o 
  -5   1  19       37.22       33.02      7.64 o 
  -4   1  19       23.59       23.36      6.79 o 
  -3   1  19      341.55      307.48     14.43 o 
  -2   1  19        0.33        1.83      4.34 o 
  -1   1  19       38.71       34.85      6.42 o 
   0   1  19       91.79       90.02      8.41 o 
   1   1  19       23.49       20.05      5.62 o 
   2   1  19        8.64        8.93      5.20 o 
   3   1  19        0.64       -1.47      4.40 o 
   4   1  19       92.45      110.48     10.09 o 
   5   1  19       93.95      112.68     10.88 o 
   6   1  19        3.70      -10.36      6.91 o 
   7   1  19        1.39        6.54      6.36 o 
  -8   2  19        4.06        6.36      6.36 o 
  -7   2  19        3.97       -3.91      7.46 o 
  -6   2  19       10.98       12.59      7.28 o 
  -5   2  19        4.35      -10.91      7.28 o 
  -4   2  19        1.04        1.59      5.81 o 
  -3   2  19        4.48        2.02      5.81 o 
  -2   2  19       22.44       17.79      6.48 o 
  -1   2  19       63.81       57.41      7.21 o 
   0   2  19      345.65      346.41     11.40 o 
   1   2  19       25.26       18.53      6.11 o 
   2   2  19      514.33      477.45     17.55 o 
   3   2  19      125.82      122.40     11.13 o 
   4   2  19        8.20       24.27      6.66 o 
   5   2  19       84.56      107.12      9.66 o 
   6   2  19       22.66       26.05      8.56 o 
   7   2  19       16.09       21.46      7.03 o 
  -7   3  19        0.92        5.44      6.73 o 
  -6   3  19        9.42        4.40      7.58 o 
  -5   3  19       43.74       54.11      8.68 o 
  -4   3  19       31.02       41.64      7.76 o 
  -3   3  19        0.14        2.14      4.95 o 
  -2   3  19        1.81        3.55      5.20 o 
  -1   3  19       44.24       52.09      6.97 o 
   0   3  19       27.28       38.86      7.55 o 
   1   3  19        0.06      -11.74      7.83 o 
   2   3  19        0.76        4.65      5.32 o 
   3   3  19      138.92      144.84     12.11 o 
   4   3  19        9.68       10.82      6.97 o 
   5   3  19       13.53        7.28      6.79 o 
   6   3  19        2.16        5.20      6.79 o 
   7   3  19        0.00        6.30      6.73 o 
  -6   4  19        3.04       -6.66      8.07 o 
  -5   4  19       23.14       27.02      7.89 o 
  -4   4  19       18.61       22.62      7.34 o 
  -3   4  19        0.81       -3.42      5.93 o 
  -2   4  19        4.34        1.10      6.42 o 
  -1   4  19        8.13       13.57      5.69 o 
   0   4  19        8.44        4.84      8.93 o 
   1   4  19        0.42       -2.75      5.87 o 
   2   4  19       20.07        3.36      7.89 o 
   3   4  19       11.77        9.29      8.99 o 
   4   4  19       77.08       79.42     10.21 o 
   5   4  19        0.16       15.53      5.26 o 
   6   4  19        0.59       -0.67      6.73 o 
  -5   5  19       53.62       52.46     10.52 o 
  -4   5  19       87.75      107.00     10.82 o 
  -3   5  19        6.28       -6.24      8.01 o 
  -2   5  19       34.07       33.32      8.80 o 
  -1   5  19      121.96      131.09     12.78 o 
   0   5  19       44.32       46.41      6.63 o 
   1   5  19       29.47       34.30      7.89 o 
   2   5  19       19.48       24.58      7.76 o 
   3   5  19        0.66        5.07      6.11 o 
   4   5  19        2.11       -2.63      6.97 o 
   5   5  19        0.12       -3.49      7.70 o 
  -3   6  19       22.71       33.69      7.76 o 
  -2   6  19        0.08       -2.02      6.66 o 
  -1   6  19       24.28       30.39      8.50 o 
   0   6  19       10.87       15.65      5.39 o 
   1   6  19        0.00        7.34      5.87 o 
   2   6  19       22.53        4.77      9.17 o 
   3   6  19        0.23        6.30      7.76 o 
  -7   0  20        5.61       -9.17      7.09 o 
  -6   0  20        0.47       10.88      5.93 o 
  -5   0  20      320.59      344.34     16.20 o 
  -4   0  20      184.46      166.24     12.53 o 
  -3   0  20       37.19       27.27      7.52 o 
  -2   0  20       55.45       50.69      7.58 o 
  -1   0  20      131.33      139.28      9.29 o 
   0   0  20        0.53        2.19      3.22 o 
   1   0  20      558.83      494.32     17.55 o 
   2   0  20       31.42       14.31      6.73 o 
   3   0  20       63.12       75.81      8.32 o 
   4   0  20      235.72      234.78     13.21 o 
   5   0  20      343.63      396.56     17.73 o 
   6   0  20        6.64        3.12      5.69 o 
   7   0  20        0.39       -5.44      6.79 o 
  -7   1  20       69.75       63.89     10.21 o 
  -6   1  20       86.53       96.54     11.31 o 
  -5   1  20       64.16       67.87     10.27 o 
  -4   1  20      157.42      149.24     11.86 o 
  -3   1  20      394.82      394.97     16.81 o 
  -2   1  20        0.02       -0.98      4.28 o 
  -1   1  20      107.61      113.48      9.54 o 
   0   1  20        8.10        7.21      4.23 o 
   1   1  20      113.88      126.07      9.72 o 
   2   1  20       28.10       19.50      6.54 o 
   3   1  20       72.84       88.72      8.32 o 
   4   1  20       22.23       27.57      5.75 o 
   5   1  20       34.65       21.77      8.56 o 
   6   1  20      194.47      237.41     14.12 o 
   7   1  20       81.70       68.97     10.94 o 
  -7   2  20       40.85       45.31      7.95 o 
  -6   2  20        4.89       -5.69      6.42 o 
  -5   2  20       63.40       68.17      9.35 o 
  -4   2  20       43.65       26.05      7.40 o 
  -3   2  20       34.39       35.95      7.83 o 
  -2   2  20       39.43       44.94      6.91 o 
  -1   2  20        9.50        8.50      4.89 o 
   0   2  20       60.65       55.23     10.15 o 
   1   2  20        5.07      -10.00      6.66 o 
   2   2  20       45.56       44.63      7.95 o 
   3   2  20      241.83      303.01     14.67 o 
   4   2  20       95.14       90.49      9.29 o 
   5   2  20       18.05       13.33      6.91 o 
   6   2  20        0.17        0.67      6.60 o 
   7   2  20        0.53       -6.30      6.05 o 
  -6   3  20      163.80      172.78     13.94 o 
  -5   3  20      359.10      391.61     19.32 o 
  -4   3  20      104.42      106.81      9.84 o 
  -3   3  20        8.37       12.84      6.24 o 
  -2   3  20      104.30      111.89      9.97 o 
  -1   3  20      104.99      113.54      9.35 o 
   0   3  20      146.74      165.24      7.94 o 
   1   3  20      292.40      304.30     14.92 o 
   2   3  20       18.33       26.90      6.60 o 
   3   3  20       15.65        9.11      8.93 o 
   4   3  20        0.87        8.38      5.93 o 
   5   3  20       66.08       73.67      9.35 o 
   6   3  20       22.88       18.34      8.07 o 
  -6   4  20       10.42      -13.27      9.29 o 
  -5   4  20       17.00       13.15      7.95 o 
  -4   4  20        1.17        7.52      6.30 o 
  -3   4  20        6.89       10.21      6.85 o 
  -2   4  20       41.08       55.88      8.32 o 
  -1   4  20        0.04      -10.36      6.91 o 
   0   4  20       35.10       35.75      6.79 o 
   1   4  20       32.63       35.22      7.89 o 
   2   4  20       14.87       18.89      6.97 o 
   3   4  20      237.14      239.85     14.55 o 
   4   4  20       16.44       21.15      7.09 o 
   5   4  20       24.82       14.18      8.01 o 
  -4   5  20        0.04       -4.04      7.21 o 
  -3   5  20       11.49       11.74      6.60 o 
  -2   5  20       10.75        8.87      7.34 o 
  -1   5  20        2.36       -1.22      6.42 o 
   0   5  20        2.65        9.53      4.34 o 
   1   5  20       27.22       20.85      7.34 o 
   2   5  20        1.40        9.05      7.09 o 
   3   5  20       20.05       27.94      8.01 o 
   4   5  20       26.39       35.34      8.93 o 
  -2   6  20        3.65       -1.41      7.76 o 
  -1   6  20        0.00       -3.42      6.11 o 
   0   6  20        5.53        1.23      8.62 o 
   1   6  20        4.53        9.72      7.70 o 
  -7   1  21       18.99       18.59      8.99 o 
  -6   1  21        0.71        1.90      5.56 o 
  -5   1  21       11.17       15.59      6.11 o 
  -4   1  21      115.49      118.00     11.68 o 
  -3   1  21        4.04        1.10      7.64 o 
  -2   1  21        0.89        0.00      5.56 o 
  -1   1  21       34.08       43.23      7.03 o 
   0   1  21       57.12       59.92      7.15 o 
   1   1  21      114.12       61.20     13.45 o 
   2   1  21       60.40       59.55      7.58 o 
   3   1  21        0.14        7.21      5.07 o 
   4   1  21       18.69       22.13      7.15 o 
   5   1  21        2.34       -5.56      7.03 o 
   6   1  21        2.88       -5.32      7.58 o 
  -6   2  21       27.26       15.16      8.93 o 
  -5   2  21       21.61       28.43      7.34 o 
  -4   2  21        0.44      -10.64      7.09 o 
  -3   2  21       67.70       89.51      8.87 o 
  -2   2  21       16.12       19.50      6.11 o 
  -1   2  21       26.78        8.50      7.09 o 
   0   2  21        0.00        4.24      3.67 o 
   1   2  21       18.86        4.28      6.85 o 
   2   2  21       34.37       23.66      7.15 o 
   3   2  21       90.53      102.29      9.66 o 
   4   2  21       11.62       10.21      6.05 o 
   5   2  21        1.33       -1.28      5.56 o 
   6   2  21       15.08        7.46      6.42 o 
  -6   3  21       19.34       26.78      8.32 o 
  -5   3  21        9.38        3.24      9.35 o 
  -4   3  21        0.04       -8.01      7.21 o 
  -3   3  21       21.37       11.19      7.76 o 
  -2   3  21       38.67       52.58      8.44 o 
  -1   3  21       17.75        7.89      7.34 o 
   0   3  21        9.63        2.77      5.17 o 
   1   3  21        7.96      -17.88     11.92 o 
   2   3  21       51.12       38.27      9.29 o 
   3   3  21        0.06        9.60      5.99 o 
   4   3  21       29.59       22.68      7.21 o 
   5   3  21        0.09        2.02      6.60 o 
  -5   4  21       10.80       19.93      8.01 o 
  -4   4  21       11.45       17.00      7.21 o 
  -3   4  21        0.47       -8.80      6.66 o 
  -2   4  21       20.12       14.67      7.76 o 
  -1   4  21        6.24       12.04      5.75 o 
   0   4  21        3.77        4.84      4.46 o 
   1   4  21       30.07       11.56      7.89 o 
   2   4  21       59.39       54.72      9.11 o 
   3   4  21        6.13       25.07      6.97 o 
   4   4  21        2.21        6.73      6.30 o 
  -3   5  21        9.16       -1.35      7.21 o 
  -2   5  21        4.81        1.35      6.79 o 
  -1   5  21       37.45       34.73      8.13 o 
   0   5  21        1.54       -1.54      6.54 o 
   1   5  21       19.72       30.45      7.52 o 
   2   5  21        3.56       10.09      7.64 o 
   3   5  21        0.32        2.08      7.52 o 
  -6   0  22        8.39        6.66      6.85 o 
  -5   0  22       10.90       12.53      6.60 o 
  -4   0  22      155.75      152.00     12.66 o 
  -3   0  22      111.07      108.04     11.13 o 
  -2   0  22      203.46      187.89     12.23 o 
  -1   0  22       88.58       82.78      9.29 o 
   0   0  22        0.49       -0.58      3.76 o 
   1   0  22        6.33       16.32      5.69 o 
   2   0  22      238.94      230.07     14.55 o 
   3   0  22      260.63      306.68     14.55 o 
   4   0  22      177.76      177.12     13.15 o 
   5   0  22       67.33       78.69     11.07 o 
   6   0  22        0.81        6.91      6.24 o 
  -6   1  22        2.81        6.73      5.87 o 
  -5   1  22        0.44       -3.79      7.09 o 
  -4   1  22      301.04      335.60     16.81 o 
  -3   1  22        2.48       18.95      5.56 o 
  -2   1  22        0.94       -3.91      5.75 o 
  -1   1  22      103.30      106.63     10.09 o 
   0   1  22      100.12      113.78      6.92 o 
   1   1  22      532.11      541.83     21.15 o 
   2   1  22       38.24       37.30      7.58 o 
   3   1  22       36.34       34.54      7.70 o 
   4   1  22       20.97       25.19      8.07 o 
   5   1  22       47.72       63.16      8.93 o 
   6   1  22       44.80       21.52      8.19 o 
  -6   2  22        5.69      -12.93      8.62 o 
  -5   2  22      135.70      139.58     13.45 o 
  -4   2  22       29.47       16.63      7.95 o 
  -3   2  22       49.18       49.71      7.95 o 
  -2   2  22      116.57      113.66     10.33 o 
  -1   2  22       82.78       84.07      9.48 o 
   0   2  22       77.45       80.19      8.53 o 
   1   2  22       52.13       48.97      8.32 o 
   2   2  22        2.82        5.26      5.62 o 
   3   2  22       51.83       47.08      8.99 o 
   4   2  22       68.89       82.85     10.03 o 
   5   2  22       44.73        2.02      6.66 o 
  -5   3  22        3.90       -6.79      8.50 o 
  -4   3  22       39.18       52.95      8.32 o 
  -3   3  22        1.56       16.14      5.14 o 
  -2   3  22       42.62       41.64      8.44 o 
  -1   3  22       73.28       82.54      9.35 o 
   0   3  22       48.75       57.00      6.24 o 
   1   3  22       59.34       53.93      9.29 o 
   2   3  22        3.44        2.45      5.75 o 
   3   3  22        1.72      -10.64      7.09 o 
   4   3  22        3.60       11.25      6.05 o 
   5   3  22        9.89       -2.08      7.76 o 
  -4   4  22        7.21        7.52      7.64 o 
  -3   4  22       54.50       54.90      9.54 o 
  -2   4  22        0.92      -10.27      6.85 o 
  -1   4  22        1.12       -6.36      6.85 o 
   0   4  22        0.79        7.19      4.09 o 
   1   4  22       12.08       25.01      7.76 o 
   2   4  22        0.00       -1.28      6.73 o 
   3   4  22        9.98       14.86      7.89 o 
   4   4  22       17.89       23.17      8.87 o 
  -2   5  22        0.14       -6.97      6.91 o 
  -1   5  22       12.42       -1.41      7.83 o 
   0   5  22        3.96        8.43      4.96 o 
   1   5  22       22.79       35.34      9.35 o 
  -5   1  23        0.98       -8.01      7.09 o 
  -4   1  23        4.67       10.76      6.54 o 
  -3   1  23       12.33       -1.22      7.21 o 
  -2   1  23        4.70        6.48      6.30 o 
  -1   1  23       27.10       12.78      7.76 o 
   0   1  23       41.27       23.48      6.29 o 
   1   1  23        8.85      -33.66     22.44 o 
   2   1  23        1.19       -4.77      6.18 o 
   3   1  23        0.04       -3.73      6.05 o 
   4   1  23        1.95        5.20      6.24 o 
   5   1  23        5.36       17.79      7.15 o 
  -5   2  23        0.33       15.71      6.42 o 
  -4   2  23        7.09        3.24      6.73 o 
  -3   2  23        0.02        3.12      6.11 o 
  -2   2  23       27.97       34.06      7.64 o 
  -1   2  23        2.59       -9.54      6.91 o 
   0   2  23        0.61       -4.24     11.07 o 
   1   2  23        0.13      -10.91      7.28 o 
   2   2  23        0.49        4.95      5.93 o 
   3   2  23        0.92       15.96      8.01 o 
   4   2  23        1.41        4.65      6.54 o 
   5   2  23       48.73       54.78     10.76 o 
  -4   3  23       54.83       50.20      9.17 o 
  -3   3  23        0.62       -0.67      6.60 o 
  -2   3  23       12.83       14.00      6.73 o 
  -1   3  23        5.94        1.90      6.60 o 
   0   3  23       10.54       18.10      6.30 o 
   1   3  23       46.15       54.42     10.64 o 
   2   3  23       18.69       31.67      8.87 o 
   3   3  23       25.55       20.67      8.99 o 
   4   3  23        3.06        3.49      6.97 o 
  -3   4  23        0.10       -2.75      7.46 o 
  -2   4  23        5.81        1.35      6.91 o 
  -1   4  23       48.00       46.71      8.93 o 
   0   4  23       18.68       13.03      5.31 o 
   1   4  23       13.20        2.02      8.01 o 
   2   4  23       27.25       28.19      7.89 o 
  -5   0  24        5.90       13.88      8.01 o 
  -4   0  24      118.13      121.73     11.98 o 
  -3   0  24       76.52      112.74     10.39 o 
  -2   0  24      181.27      206.35     13.21 o 
  -1   0  24      331.32      342.88     16.63 o 
   0   0  24       10.18       -1.65      8.53 o 
   1   0  24       77.51      103.21      9.54 o 
   2   0  24       41.29       30.75      8.44 o 
   3   0  24      141.81      140.13     11.68 o 
   4   0  24      240.28      231.66     15.65 o 
  -5   1  24        9.58        6.97      7.21 o 
  -4   1  24       47.87       35.34      9.23 o 
  -3   1  24        4.50       10.27      6.60 o 
  -2   1  24        6.66       -3.73      6.48 o 
  -1   1  24      143.04      171.19     13.27 o 
   0   1  24       55.86       63.59      7.19 o 
   1   1  24      321.49      343.73     17.00 o 
   2   1  24       69.82       72.88      9.35 o 
   3   1  24       37.61       32.10      8.99 o 
   4   1  24        4.93       -2.75      7.58 o 
  -4   2  24       18.62       23.23      8.99 o 
  -3   2  24      101.16      115.37     12.53 o 
  -2   2  24       59.20       52.70      9.54 o 
  -1   2  24       68.48       41.76      9.42 o 
   0   2  24       20.73       22.59      4.60 o 
   1   2  24       15.54       11.49      7.34 o 
   2   2  24       33.07       28.67      8.38 o 
   3   2  24       83.38      100.21     11.13 o 
   4   2  24      128.69      114.27     11.92 o 
  -3   3  24        0.60        2.75      7.28 o 
  -2   3  24        2.11        6.05      7.64 o 
  -1   3  24        2.46        3.97      7.09 o 
   0   3  24       15.64       20.31      5.96 o 
   1   3  24       17.35        6.66      9.05 o 
   2   3  24      123.22      121.91     12.72 o 
   3   3  24       39.28       62.49      8.19 o 
  -1   4  24       43.04       29.47      9.42 o 
   0   4  24       46.43       48.01      7.43 o 
  -4   1  25       11.42        2.08      7.76 o 
  -3   1  25        9.24       21.70      8.19 o 
  -2   1  25        1.33        2.63      6.97 o 
  -1   1  25        1.65       -0.67      7.46 o 
   0   1  25      109.81      138.66      9.01 o 
   1   1  25        5.09      -20.18     13.45 o 
   2   1  25        0.22        7.40      6.91 o 
   3   1  25        6.27       16.57      6.97 o 
  -3   2  25        2.67        2.08      7.34 o 
  -2   2  25        2.57        5.44      6.48 o 
  -1   2  25        7.31        4.04      7.15 o 
   0   2  25        4.12        7.66      5.03 o 
   1   2  25        3.13       -1.35      6.54 o 
   2   2  25       61.36       52.95     10.21 o 
  -1   3  25       11.30        4.22      8.19 o 
   0   3  25        6.04       14.16      4.99 o 
   1   3  25        4.92      -11.98      8.50 o 
  -2   0  26      109.92      167.77     13.27 o 
  -1   0  26       54.22       81.38     10.03 o 
   0   0  26       25.61       10.94      5.40 o 
   1   0  26       25.01       40.60      7.70 o 
   2   0  26        2.97       21.03      6.91 o 
  -2   1  26       34.26       36.32      8.99 o 
  -1   1  26        3.09        0.67      6.79 o 
   0   1  26       42.66       56.52     15.50 o 
   1   1  26       59.72       51.42     10.09 o 
                                                 
